# Supplementary material for: Exploring the biological functions of PCOS: identifying hub androgen-related genes through bioinformatics
Source: Front Med (Lausanne). 2026 Mar 19;13:1693216. doi: 10.3389/fmed.2026.1693216 (PMC13043399; doi:10.3389/fmed.2026.1693216)
Supplement: Supplementary file 2 [file Table_2.xlsx]

## Sheet: S2
Gene
CYP17A1
HSD3B1
HSD3B2
HSD17B3
WNT4
MED1
SRD5A1
SRD5A2
SRD5A3
HSD17B6
CYP19A1
HSD17B11
SPP1
DHRS9
AKR1C4
ADM
CYP3A4
ESR1
TIPARP
HSD17B10
HSD17B2
HSD17B4
HSD17B7
PLEKHA1
SHH
AKR1D1
UGT2B7
HSD17B8
SGPL1
CHST10
HDAC6
DDX17
PARK7
CST11
RHOXF1
DAB2
DAXX
DDX5
EP300
FKBP4
KDM1A
KDM4C
SIRT1
HEYL
FOXP1
HDAC1
PRMT2
DNAJA1
AR
RHOA
SCGB2A1
SCGB2A2
NKX3-1
NODAL
ZBTB7A
RWDD1
PHB1
TRIM68
KDM3A
PKN1
PMEPA1
ZMIZ1
RNF6
SFRP1
SMARCA4
TCF21
TMF1
UBE3A
KDM5D
ARID1A
PLPP1
FOXH1
PIAS2
RNF14
NCOR1
NCOR2
SAFB2
THAP11
TAF1
BUD31
ALDH1A1
SLC39A9
SHBG
TSPO
ARID5A
SNW1
WIPI1
PRKCB
NSD1
TGFB1I1
CALR

## Sheet: S3
ONTOLOGY	ID	Description	pvalue	Count
BP	GO:0030521	androgen receptor signaling pathway	5.03075e-35	16
BP	GO:0030518	intracellular steroid hormone receptor signaling pathway	3.5863e-30	17
BP	GO:0043401	steroid hormone mediated signaling pathway	6.53808e-29	17
BP	GO:0009755	hormone-mediated signaling pathway	2.86204e-26	17
BP	GO:0048545	response to steroid hormone	7.3895e-26	19
BP	GO:0071383	cellular response to steroid hormone stimulus	9.16428e-26	17
BP	GO:0008209	androgen metabolic process	1.69195e-24	11
BP	GO:0030522	intracellular receptor signaling pathway	8.96128e-24	17
BP	GO:0034754	cellular hormone metabolic process	2.81859e-20	13
BP	GO:0033143	regulation of intracellular steroid hormone receptor signaling pathway	2.13546e-17	10
BP	GO:0042445	hormone metabolic process	2.76699e-17	13
BP	GO:0060765	regulation of androgen receptor signaling pathway	8.26945e-17	8
BP	GO:0010817	regulation of hormone levels	2.01497e-14	14
BP	GO:0008202	steroid metabolic process	8.95924e-14	12
BP	GO:0120178	steroid hormone biosynthetic process	4.42114e-13	7
BP	GO:0006694	steroid biosynthetic process	9.95726e-12	9
BP	GO:0042446	hormone biosynthetic process	1.33129e-11	7
BP	GO:0008207	C21-steroid hormone metabolic process	3.31402e-11	6
BP	GO:0008210	estrogen metabolic process	4.31882e-09	5
BP	GO:0006706	steroid catabolic process	1.18006e-07	4
BP	GO:0033144	negative regulation of intracellular steroid hormone receptor signaling pathway	4.38823e-07	4
BP	GO:0006702	androgen biosynthetic process	5.33201e-07	3
BP	GO:0042447	hormone catabolic process	7.32303e-07	3
BP	GO:0016042	lipid catabolic process	1.04626e-06	7
BP	GO:0061383	trabecula morphogenesis	1.07268e-06	4
BP	GO:0042180	cellular ketone metabolic process	1.32222e-06	6
BP	GO:0060766	negative regulation of androgen receptor signaling pathway	2.01005e-06	3
BP	GO:0042448	progesterone metabolic process	2.47105e-06	3
BP	GO:0120254	olefinic compound metabolic process	6.39559e-06	5
BP	GO:0048608	reproductive structure development	6.69814e-06	7
BP	GO:0007548	sex differentiation	6.90888e-06	6
BP	GO:0061458	reproductive system development	7.00737e-06	7
BP	GO:0060562	epithelial tube morphogenesis	1.66497e-05	6
BP	GO:0008406	gonad development	3.71147e-05	5
BP	GO:0045137	development of primary sexual characteristics	4.11982e-05	5
BP	GO:0008584	male gonad development	9.00883e-05	4
BP	GO:0046546	development of primary male sexual characteristics	9.26082e-05	4
BP	GO:0030520	intracellular estrogen receptor signaling pathway	0.000104744	3
BP	GO:0050861	positive regulation of B cell receptor signaling pathway	0.000125237	2
BP	GO:0006703	estrogen biosynthetic process	0.000152905	2
BP	GO:0046661	male sex differentiation	0.000165913	4
BP	GO:0032496	response to lipopolysaccharide	0.000229964	5
BP	GO:0003222	ventricular trabecula myocardium morphogenesis	0.000252183	2
BP	GO:0002237	response to molecule of bacterial origin	0.000304984	5
BP	GO:0071391	cellular response to estrogen stimulus	0.000331842	2
BP	GO:0001570	vasculogenesis	0.000336686	3
BP	GO:0033273	response to vitamin	0.00037522	3
BP	GO:1903706	regulation of hemopoiesis	0.00037829	5
BP	GO:0003159	morphogenesis of an endothelium	0.0004222	2
BP	GO:0060008	Sertoli cell differentiation	0.0004222	2
BP	GO:0061154	endothelial tube morphogenesis	0.0004222	2
BP	GO:0006700	C21-steroid hormone biosynthetic process	0.000523188	2
BP	GO:0071305	cellular response to vitamin D	0.000634736	2
BP	GO:0008585	female gonad development	0.000746351	3
BP	GO:0050855	regulation of B cell receptor signaling pathway	0.000756776	2
BP	GO:0120255	olefinic compound biosynthetic process	0.000756776	2
BP	GO:1903131	mononuclear cell differentiation	0.00076334	5
BP	GO:0046545	development of primary female sexual characteristics	0.000831981	3
BP	GO:0050857	positive regulation of antigen receptor-mediated signaling pathway	0.00088924	2
BP	GO:0003401	axis elongation	0.00095936	2
BP	GO:0033688	regulation of osteoblast proliferation	0.00103206	2
BP	GO:1903579	negative regulation of ATP metabolic process	0.00118517	2
BP	GO:0046660	female sex differentiation	0.00120797	3
BP	GO:0072329	monocarboxylic acid catabolic process	0.00120797	3
BP	GO:0061384	heart trabecula morphogenesis	0.00126556	2
BP	GO:0071295	cellular response to vitamin	0.00126556	2
BP	GO:1902105	regulation of leukocyte differentiation	0.00129684	4
BP	GO:1901361	organic cyclic compound catabolic process	0.00137501	5
BP	GO:0033687	osteoblast proliferation	0.00143397	2
BP	GO:0033146	regulation of intracellular estrogen receptor signaling pathway	0.00161251	2
BP	GO:0033280	response to vitamin D	0.00161251	2
BP	GO:0098751	bone cell development	0.00161251	2
BP	GO:0006699	bile acid biosynthetic process	0.00170555	2
BP	GO:0030224	monocyte differentiation	0.00170555	2
BP	GO:0046394	carboxylic acid biosynthetic process	0.00194272	4
BP	GO:0016053	organic acid biosynthetic process	0.00198788	4
BP	GO:0007584	response to nutrient	0.00208401	3
BP	GO:0009299	mRNA transcription	0.00220818	2
BP	GO:0031670	cellular response to nutrient	0.00231613	2
BP	GO:0007517	muscle organ development	0.00237575	4
BP	GO:0042181	ketone biosynthetic process	0.00242654	2
BP	GO:0021795	cerebral cortex cell migration	0.0025394	2
BP	GO:0001655	urogenital system development	0.0028714	4
BP	GO:0055010	ventricular cardiac muscle tissue morphogenesis	0.00289257	2
BP	GO:0008206	bile acid metabolic process	0.00314011	2
BP	GO:0030850	prostate gland development	0.00314011	2
BP	GO:0006066	alcohol metabolic process	0.00314406	4
BP	GO:0021872	forebrain generation of neurons	0.00326748	2
BP	GO:0007178	transmembrane receptor protein serine/threonine kinase signaling pathway	0.00336805	4
BP	GO:0008347	glial cell migration	0.00339725	2
BP	GO:0042572	retinol metabolic process	0.00339725	2
BP	GO:0051496	positive regulation of stress fiber assembly	0.00339725	2
BP	GO:0045619	regulation of lymphocyte differentiation	0.00354545	3
BP	GO:0032640	tumor necrosis factor production	0.00360073	3
BP	GO:0032680	regulation of tumor necrosis factor production	0.00360073	3
BP	GO:0044282	small molecule catabolic process	0.00363715	4
BP	GO:0060071	Wnt signaling pathway, planar cell polarity pathway	0.00366392	2
BP	GO:0061138	morphogenesis of a branching epithelium	0.00376973	3
BP	GO:0030098	lymphocyte differentiation	0.00384837	4
BP	GO:0071706	tumor necrosis factor superfamily cytokine production	0.00388505	3
BP	GO:1903555	regulation of tumor necrosis factor superfamily cytokine production	0.00388505	3
BP	GO:0031099	regeneration	0.00394352	3
BP	GO:0003229	ventricular cardiac muscle tissue development	0.00408166	2
BP	GO:0045664	regulation of neuron differentiation	0.00418275	3
BP	GO:0090175	regulation of establishment of planar polarity	0.00422561	2
BP	GO:0022029	telencephalon cell migration	0.00437189	2
BP	GO:0031102	neuron projection regeneration	0.0045205	2
BP	GO:0001763	morphogenesis of a branching structure	0.00462237	3
BP	GO:0055008	cardiac muscle tissue morphogenesis	0.00467144	2
BP	GO:0060537	muscle tissue development	0.0047355	4
BP	GO:0021885	forebrain cell migration	0.00482468	2
BP	GO:0032233	positive regulation of actin filament bundle assembly	0.00482468	2
BP	GO:0051893	regulation of focal adhesion assembly	0.00513807	2
BP	GO:0090109	regulation of cell-substrate junction assembly	0.00513807	2
BP	GO:0045637	regulation of myeloid cell differentiation	0.00522745	3
BP	GO:0019229	regulation of vasoconstriction	0.00529821	2
BP	GO:0002573	myeloid leukocyte differentiation	0.0053681	3
BP	GO:0001503	ossification	0.00538315	4
BP	GO:0031100	animal organ regeneration	0.00546062	2
BP	GO:1905330	regulation of morphogenesis of an epithelium	0.00546062	2
BP	GO:0006081	cellular aldehyde metabolic process	0.00562531	2
BP	GO:0050854	regulation of antigen receptor-mediated signaling pathway	0.00562531	2
BP	GO:0072330	monocarboxylic acid biosynthetic process	0.00572967	3
BP	GO:0030258	lipid modification	0.0058037	3
BP	GO:0071222	cellular response to lipopolysaccharide	0.0058783	3
BP	GO:0048732	gland development	0.00589433	4
BP	GO:0043627	response to estrogen	0.00596148	2
BP	GO:0150116	regulation of cell-substrate junction organization	0.00596148	2
BP	GO:0044242	cellular lipid catabolic process	0.00602925	3
BP	GO:0060348	bone development	0.00649601	3
BP	GO:0031667	response to nutrient levels	0.00664255	4
BP	GO:0001736	establishment of planar polarity	0.00666076	2
BP	GO:0003208	cardiac ventricle morphogenesis	0.00666076	2
BP	GO:0007164	establishment of tissue polarity	0.00666076	2
BP	GO:0035567	non-canonical Wnt signaling pathway	0.00666076	2
BP	GO:0045665	negative regulation of neuron differentiation	0.00666076	2
BP	GO:0050810	regulation of steroid biosynthetic process	0.00666076	2
BP	GO:0071219	cellular response to molecule of bacterial origin	0.00681888	3
BP	GO:0060415	muscle tissue morphogenesis	0.00684115	2
BP	GO:0023061	signal release	0.00690541	4
BP	GO:0061515	myeloid cell development	0.00702375	2
BP	GO:0060560	developmental growth involved in morphogenesis	0.00723577	3
BP	GO:0097305	response to alcohol	0.00732093	3
BP	GO:0006635	fatty acid beta-oxidation	0.00739556	2
BP	GO:0046395	carboxylic acid catabolic process	0.00758	3
BP	GO:1901616	organic hydroxy compound catabolic process	0.00777613	2
BP	GO:0001649	osteoblast differentiation	0.00784446	3
BP	GO:0016054	organic acid catabolic process	0.00793382	3
BP	GO:0048145	regulation of fibroblast proliferation	0.00796968	2
BP	GO:0048844	artery morphogenesis	0.00796968	2
BP	GO:1901617	organic hydroxy compound biosynthetic process	0.00802379	3
BP	GO:0048644	muscle organ morphogenesis	0.0081654	2
BP	GO:1903320	regulation of protein modification by small protein conjugation or removal	0.00829731	3
BP	GO:0048144	fibroblast proliferation	0.00836327	2
BP	GO:0009991	response to extracellular stimulus	0.00850615	4
BP	GO:0042310	vasoconstriction	0.0085633	2
BP	GO:0048041	focal adhesion assembly	0.00876548	2
BP	GO:0016049	cell growth	0.00881561	4
BP	GO:0031098	stress-activated protein kinase signaling cascade	0.00886079	3
BP	GO:0071560	cellular response to transforming growth factor beta stimulus	0.00886079	3
BP	GO:0001523	retinoid metabolic process	0.00896979	2
BP	GO:0035050	embryonic heart tube development	0.00896979	2
BP	GO:0003007	heart morphogenesis	0.00905351	3
BP	GO:0008625	extrinsic apoptotic signaling pathway via death domain receptors	0.00917623	2
BP	GO:0071216	cellular response to biotic stimulus	0.00924869	3
BP	GO:0071559	response to transforming growth factor beta	0.00944634	3
BP	GO:0016570	histone modification	0.00945662	4
BP	GO:0001892	embryonic placenta development	0.00959548	2
BP	GO:0016101	diterpenoid metabolic process	0.00959548	2
BP	GO:1901216	positive regulation of neuron death	0.00959548	2
BP	GO:0030217	T cell differentiation	0.00995129	3
BP	GO:1903578	regulation of ATP metabolic process	0.0100232	2
BP	GO:0001843	neural tube closure	0.0102401	2
BP	GO:0030901	midbrain development	0.0102401	2
BP	GO:0060606	tube closure	0.0104592	2
BP	GO:0007044	cell-substrate junction assembly	0.0106804	2
BP	GO:0051492	regulation of stress fiber assembly	0.0106804	2
BP	GO:0001738	morphogenesis of a polarized epithelium	0.0111289	2
BP	GO:0045582	positive regulation of T cell differentiation	0.0111289	2
BP	GO:0003073	regulation of systemic arterial blood pressure	0.0113562	2
BP	GO:0014020	primary neural tube formation	0.0115856	2
BP	GO:0030316	osteoclast differentiation	0.0115856	2
BP	GO:0046879	hormone secretion	0.0118986	3
BP	GO:0006721	terpenoid metabolic process	0.0120505	2
BP	GO:0150115	cell-substrate junction organization	0.0120505	2
BP	GO:0001666	response to hypoxia	0.0124758	3
BP	GO:0110020	regulation of actomyosin structure organization	0.0127631	2
BP	GO:0009914	hormone transport	0.0129491	3
BP	GO:0009062	fatty acid catabolic process	0.0130046	2
BP	GO:0042063	gliogenesis	0.013069	3
BP	GO:0001841	neural tube formation	0.0134937	2
BP	GO:0019218	regulation of steroid metabolic process	0.0134937	2
BP	GO:0006672	ceramide metabolic process	0.0137412	2
BP	GO:0034308	primary alcohol metabolic process	0.0137412	2
BP	GO:0019395	fatty acid oxidation	0.0139907	2
BP	GO:0032231	regulation of actin filament bundle assembly	0.0139907	2
BP	GO:0060840	artery development	0.0139907	2
BP	GO:0036293	response to decreased oxygen levels	0.0140515	3
BP	GO:0030038	contractile actin filament bundle assembly	0.0142422	2
BP	GO:0043149	stress fiber assembly	0.0142422	2
BP	GO:0045621	positive regulation of lymphocyte differentiation	0.0142422	2
BP	GO:0060485	mesenchyme development	0.0143035	3
BP	GO:0001822	kidney development	0.0145582	3
BP	GO:0030148	sphingolipid biosynthetic process	0.0150083	2
BP	GO:0046632	alpha-beta T cell differentiation	0.0152676	2
BP	GO:0021987	cerebral cortex development	0.0155289	2
BP	GO:0034440	lipid oxidation	0.0155289	2
BP	GO:0072001	renal system development	0.0157361	3
BP	GO:0003014	renal system process	0.0160571	2
BP	GO:0002761	regulation of myeloid leukocyte differentiation	0.0168638	2
BP	GO:0006720	isoprenoid metabolic process	0.0168638	2
BP	GO:0002138	retinoic acid biosynthetic process	0.0168955	1
BP	GO:0002676	regulation of chronic inflammatory response	0.0168955	1
BP	GO:0003056	regulation of vascular associated smooth muscle contraction	0.0168955	1
BP	GO:0033327	Leydig cell differentiation	0.0168955	1
BP	GO:0035247	peptidyl-arginine omega-N-methylation	0.0168955	1
BP	GO:0060245	detection of cell density	0.0168955	1
BP	GO:0060346	bone trabecula formation	0.0168955	1
BP	GO:1904181	positive regulation of membrane depolarization	0.0168955	1
BP	GO:1904338	regulation of dopaminergic neuron differentiation	0.0168955	1
BP	GO:1905244	regulation of modification of synaptic structure	0.0168955	1
BP	GO:2000347	positive regulation of hepatocyte proliferation	0.0168955	1
BP	GO:0032368	regulation of lipid transport	0.0171365	2
BP	GO:0070482	response to oxygen levels	0.0173886	3
BP	GO:0043414	macromolecule methylation	0.0183961	3
BP	GO:0001952	regulation of cell-matrix adhesion	0.0185282	2
BP	GO:0022612	gland morphogenesis	0.0185282	2
BP	GO:0032355	response to estradiol	0.0185282	2
BP	GO:0003139	secondary heart field specification	0.0185698	1
BP	GO:0006707	cholesterol catabolic process	0.0185698	1
BP	GO:0006971	hypotonic response	0.0185698	1
BP	GO:0016102	diterpenoid biosynthetic process	0.0185698	1
BP	GO:0016127	sterol catabolic process	0.0185698	1
BP	GO:0021860	pyramidal neuron development	0.0185698	1
BP	GO:0033148	positive regulation of intracellular estrogen receptor signaling pathway	0.0185698	1
BP	GO:0035246	peptidyl-arginine N-methylation	0.0185698	1
BP	GO:0042118	endothelial cell activation	0.0185698	1
BP	GO:0051081	nuclear membrane disassembly	0.0185698	1
BP	GO:0070561	vitamin D receptor signaling pathway	0.0185698	1
BP	GO:0071803	positive regulation of podosome assembly	0.0185698	1
BP	GO:0090179	planar cell polarity pathway involved in neural tube closure	0.0185698	1
BP	GO:0097084	vascular associated smooth muscle cell development	0.0185698	1
BP	GO:0099171	presynaptic modulation of chemical synaptic transmission	0.0185698	1
BP	GO:1901856	negative regulation of cellular respiration	0.0185698	1
BP	GO:0001838	embryonic epithelial tube formation	0.0188122	2
BP	GO:0003206	cardiac chamber morphogenesis	0.0193856	2
BP	GO:0003231	cardiac ventricle development	0.0193856	2
BP	GO:0019216	regulation of lipid metabolic process	0.0195869	3
BP	GO:0001553	luteinization	0.0202413	1
BP	GO:0009950	dorsal/ventral axis specification	0.0202413	1
BP	GO:0030397	membrane disassembly	0.0202413	1
BP	GO:0033145	positive regulation of intracellular steroid hormone receptor signaling pathway	0.0202413	1
BP	GO:0034969	histone arginine methylation	0.0202413	1
BP	GO:0051573	negative regulation of histone H3-K9 methylation	0.0202413	1
BP	GO:0060019	radial glial cell differentiation	0.0202413	1
BP	GO:0060442	branching involved in prostate gland morphogenesis	0.0202413	1
BP	GO:0060736	prostate gland growth	0.0202413	1
BP	GO:0061469	regulation of type B pancreatic cell proliferation	0.0202413	1
BP	GO:0090178	regulation of establishment of planar polarity involved in neural tube closure	0.0202413	1
BP	GO:0090646	mitochondrial tRNA processing	0.0202413	1
BP	GO:1903800	positive regulation of production of miRNAs involved in gene silencing by miRNA	0.0202413	1
BP	GO:1905522	negative regulation of macrophage migration	0.0202413	1
BP	GO:2001214	positive regulation of vasculogenesis	0.0202413	1
BP	GO:2000027	regulation of animal organ morphogenesis	0.0202595	2
BP	GO:0045765	regulation of angiogenesis	0.0205076	3
BP	GO:0042476	odontogenesis	0.0205544	2
BP	GO:0030336	negative regulation of cell migration	0.0206634	3
BP	GO:0050853	B cell receptor signaling pathway	0.0208511	2
BP	GO:0003158	endothelium development	0.02145	2
BP	GO:1901342	regulation of vasculature development	0.0214521	3
BP	GO:0003084	positive regulation of systemic arterial blood pressure	0.02191	1
BP	GO:0021859	pyramidal neuron differentiation	0.02191	1
BP	GO:0033689	negative regulation of osteoblast proliferation	0.02191	1
BP	GO:0060009	Sertoli cell development	0.02191	1
BP	GO:0060253	negative regulation of glial cell proliferation	0.02191	1
BP	GO:0060670	branching involved in labyrinthine layer morphogenesis	0.02191	1
BP	GO:0061430	bone trabecula morphogenesis	0.02191	1
BP	GO:0071481	cellular response to X-ray	0.02191	1
BP	GO:0090177	establishment of planar polarity involved in neural tube closure	0.02191	1
BP	GO:0099010	modification of postsynaptic structure	0.02191	1
BP	GO:0110096	cellular response to aldehyde	0.02191	1
BP	GO:0030879	mammary gland development	0.0220561	2
BP	GO:0010977	negative regulation of neuron projection development	0.0223617	2
BP	GO:0045667	regulation of osteoblast differentiation	0.0223617	2
BP	GO:0072175	epithelial tube formation	0.0223617	2
BP	GO:0006997	nucleus organization	0.0229784	2
BP	GO:2000146	negative regulation of cell motility	0.023079	3
BP	GO:0019827	stem cell population maintenance	0.0232894	2
BP	GO:0050684	regulation of mRNA processing	0.0232894	2
BP	GO:0051384	response to glucocorticoid	0.0232894	2
BP	GO:0002903	negative regulation of B cell apoptotic process	0.023576	1
BP	GO:0032352	positive regulation of hormone metabolic process	0.023576	1
BP	GO:0033169	histone H3-K9 demethylation	0.023576	1
BP	GO:0042117	monocyte activation	0.023576	1
BP	GO:0042182	ketone catabolic process	0.023576	1
BP	GO:0046348	amino sugar catabolic process	0.023576	1
BP	GO:0048368	lateral mesoderm development	0.023576	1
BP	GO:0071801	regulation of podosome assembly	0.023576	1
BP	GO:1902043	positive regulation of extrinsic apoptotic signaling pathway via death domain receptors	0.023576	1
BP	GO:2000318	positive regulation of T-helper 17 type immune response	0.023576	1
BP	GO:0050768	negative regulation of neurogenesis	0.0236021	2
BP	GO:0035296	regulation of tube diameter	0.0239166	2
BP	GO:0097746	blood vessel diameter maintenance	0.0239166	2
BP	GO:0098727	maintenance of cell number	0.0239166	2
BP	GO:0035150	regulation of tube size	0.0242328	2
BP	GO:0051271	negative regulation of cellular component movement	0.0244281	3
BP	GO:0051961	negative regulation of nervous system development	0.0251917	2
BP	GO:0002031	G protein-coupled receptor internalization	0.0252392	1
BP	GO:0006704	glucocorticoid biosynthetic process	0.0252392	1
BP	GO:0010839	negative regulation of keratinocyte proliferation	0.0252392	1
BP	GO:0014029	neural crest formation	0.0252392	1
BP	GO:0033147	negative regulation of intracellular estrogen receptor signaling pathway	0.0252392	1
BP	GO:0043517	positive regulation of DNA damage response, signal transduction by p53 class mediator	0.0252392	1
BP	GO:0048484	enteric nervous system development	0.0252392	1
BP	GO:0060026	convergent extension	0.0252392	1
BP	GO:0070316	regulation of G0 to G1 transition	0.0252392	1
BP	GO:0071380	cellular response to prostaglandin E stimulus	0.0252392	1
BP	GO:2000052	positive regulation of non-canonical Wnt signaling pathway	0.0252392	1
BP	GO:2000345	regulation of hepatocyte proliferation	0.0252392	1
BP	GO:0106106	cold-induced thermogenesis	0.0255148	2
BP	GO:0120161	regulation of cold-induced thermogenesis	0.0255148	2
BP	GO:0032259	methylation	0.0256433	3
BP	GO:0001890	placenta development	0.0258396	2
BP	GO:2000377	regulation of reactive oxygen species metabolic process	0.0258396	2
BP	GO:0046467	membrane lipid biosynthetic process	0.0261661	2
BP	GO:0016331	morphogenesis of embryonic epithelium	0.0268242	2
BP	GO:0007028	cytoplasm organization	0.0268997	1
BP	GO:0018216	peptidyl-arginine methylation	0.0268997	1
BP	GO:0042249	establishment of planar polarity of embryonic epithelium	0.0268997	1
BP	GO:0043508	negative regulation of JUN kinase activity	0.0268997	1
BP	GO:0046184	aldehyde biosynthetic process	0.0268997	1
BP	GO:0048266	behavioral response to pain	0.0268997	1
BP	GO:0060330	regulation of response to interferon-gamma	0.0268997	1
BP	GO:0060334	regulation of interferon-gamma-mediated signaling pathway	0.0268997	1
BP	GO:0099116	tRNA 5'-end processing	0.0268997	1
BP	GO:2000095	regulation of Wnt signaling pathway, planar cell polarity pathway	0.0268997	1
BP	GO:2001212	regulation of vasculogenesis	0.0268997	1
BP	GO:0045580	regulation of T cell differentiation	0.0271557	2
BP	GO:0035148	tube formation	0.0274889	2
BP	GO:0001701	in utero embryonic development	0.0276183	3
BP	GO:0016125	sterol metabolic process	0.0281604	2
BP	GO:0021915	neural tube development	0.0281604	2
BP	GO:0030099	myeloid cell differentiation	0.0283563	3
BP	GO:0007519	skeletal muscle tissue development	0.0284986	2
BP	GO:1905952	regulation of lipid localization	0.0284986	2
BP	GO:0018205	peptidyl-lysine modification	0.0285425	3
BP	GO:0002544	chronic inflammatory response	0.0285575	1
BP	GO:0010566	regulation of ketone biosynthetic process	0.0285575	1
BP	GO:0016114	terpenoid biosynthetic process	0.0285575	1
BP	GO:0030949	positive regulation of vascular endothelial growth factor receptor signaling pathway	0.0285575	1
BP	GO:0035729	cellular response to hepatocyte growth factor stimulus	0.0285575	1
BP	GO:0035855	megakaryocyte development	0.0285575	1
BP	GO:0045019	negative regulation of nitric oxide biosynthetic process	0.0285575	1
BP	GO:0045198	establishment of epithelial cell apical/basal polarity	0.0285575	1
BP	GO:0060252	positive regulation of glial cell proliferation	0.0285575	1
BP	GO:0070525	tRNA threonylcarbamoyladenosine metabolic process	0.0285575	1
BP	GO:0097067	cellular response to thyroid hormone stimulus	0.0285575	1
BP	GO:1904406	negative regulation of nitric oxide metabolic process	0.0285575	1
BP	GO:1904948	midbrain dopaminergic neuron differentiation	0.0285575	1
BP	GO:0006631	fatty acid metabolic process	0.0291049	3
BP	GO:0031960	response to corticosteroid	0.0291799	2
BP	GO:1902107	positive regulation of leukocyte differentiation	0.0291799	2
BP	GO:1903708	positive regulation of hemopoiesis	0.0291799	2
BP	GO:0040013	negative regulation of locomotion	0.0292937	3
BP	GO:0016571	histone methylation	0.0295231	2
BP	GO:0046631	alpha-beta T cell activation	0.0295231	2
BP	GO:0051017	actin filament bundle assembly	0.0295231	2
BP	GO:1990845	adaptive thermogenesis	0.0298678	2
BP	GO:0002827	positive regulation of T-helper 1 type immune response	0.0302125	1
BP	GO:0003128	heart field specification	0.0302125	1
BP	GO:0010940	positive regulation of necrotic cell death	0.0302125	1
BP	GO:0030540	female genitalia development	0.0302125	1
BP	GO:0036035	osteoclast development	0.0302125	1
BP	GO:0043116	negative regulation of vascular permeability	0.0302125	1
BP	GO:0045023	G0 to G1 transition	0.0302125	1
BP	GO:0046851	negative regulation of bone remodeling	0.0302125	1
BP	GO:0060602	branch elongation of an epithelium	0.0302125	1
BP	GO:0072567	chemokine (C-X-C motif) ligand 2 production	0.0302125	1
BP	GO:2000341	regulation of chemokine (C-X-C motif) ligand 2 production	0.0302125	1
BP	GO:0006665	sphingolipid metabolic process	0.0305622	2
BP	GO:0001837	epithelial to mesenchymal transition	0.0309118	2
BP	GO:0030509	BMP signaling pathway	0.0309118	2
BP	GO:0061572	actin filament bundle organization	0.0309118	2
BP	GO:0022412	cellular process involved in reproduction in multicellular organism	0.0312178	3
BP	GO:0007568	aging	0.031263	2
BP	GO:0030307	positive regulation of cell growth	0.031263	2
BP	GO:0050680	negative regulation of epithelial cell proliferation	0.031263	2
BP	GO:0035728	response to hepatocyte growth factor	0.0318648	1
BP	GO:0035743	CD4-positive, alpha-beta T cell cytokine production	0.0318648	1
BP	GO:0038092	nodal signaling pathway	0.0318648	1
BP	GO:0045618	positive regulation of keratinocyte differentiation	0.0318648	1
BP	GO:0051900	regulation of mitochondrial depolarization	0.0318648	1
BP	GO:0071800	podosome assembly	0.0318648	1
BP	GO:1903427	negative regulation of reactive oxygen species biosynthetic process	0.0318648	1
BP	GO:2000269	regulation of fibroblast apoptotic process	0.0318648	1
BP	GO:0009410	response to xenobiotic stimulus	0.0322045	3
BP	GO:0003205	cardiac chamber development	0.0326838	2
BP	GO:0022900	electron transport chain	0.0326838	2
BP	GO:0060538	skeletal muscle organ development	0.0326838	2
BP	GO:0001558	regulation of cell growth	0.0330058	3
BP	GO:0021543	pallium development	0.0334037	2
BP	GO:0000963	mitochondrial RNA processing	0.0335143	1
BP	GO:0003215	cardiac right ventricle morphogenesis	0.0335143	1
BP	GO:0042953	lipoprotein transport	0.0335143	1
BP	GO:0044342	type B pancreatic cell proliferation	0.0335143	1
BP	GO:0045655	regulation of monocyte differentiation	0.0335143	1
BP	GO:0071379	cellular response to prostaglandin stimulus	0.0335143	1
BP	GO:0099563	modification of synaptic structure	0.0335143	1
BP	GO:1900424	regulation of defense response to bacterium	0.0335143	1
BP	GO:1902074	response to salt	0.0335143	1
BP	GO:2001014	regulation of skeletal muscle cell differentiation	0.0335143	1
BP	GO:0048660	regulation of smooth muscle cell proliferation	0.033766	2
BP	GO:0006816	calcium ion transport	0.0348468	3
BP	GO:0048659	smooth muscle cell proliferation	0.0348622	2
BP	GO:0071772	response to BMP	0.0348622	2
BP	GO:0071773	cellular response to BMP stimulus	0.0348622	2
BP	GO:0002029	desensitization of G protein-coupled receptor signaling pathway	0.0351612	1
BP	GO:0002902	regulation of B cell apoptotic process	0.0351612	1
BP	GO:0006590	thyroid hormone generation	0.0351612	1
BP	GO:0006670	sphingosine metabolic process	0.0351612	1
BP	GO:0007289	spermatid nucleus differentiation	0.0351612	1
BP	GO:0009083	branched-chain amino acid catabolic process	0.0351612	1
BP	GO:0022401	negative adaptation of signaling pathway	0.0351612	1
BP	GO:0034471	ncRNA 5'-end processing	0.0351612	1
BP	GO:0035809	regulation of urine volume	0.0351612	1
BP	GO:0044872	lipoprotein localization	0.0351612	1
BP	GO:0051882	mitochondrial depolarization	0.0351612	1
BP	GO:0060065	uterus development	0.0351612	1
BP	GO:0071243	cellular response to arsenic-containing substance	0.0351612	1
BP	GO:0007254	JNK cascade	0.0356007	2
BP	GO:0046890	regulation of lipid biosynthetic process	0.0356007	2
BP	GO:0031056	regulation of histone modification	0.0359722	2
BP	GO:1902905	positive regulation of supramolecular fiber organization	0.0359722	2
BP	GO:0010975	regulation of neuron projection development	0.0363154	3
BP	GO:0001659	temperature homeostasis	0.0363453	2
BP	GO:0002363	alpha-beta T cell lineage commitment	0.0368053	1
BP	GO:0010042	response to manganese ion	0.0368053	1
BP	GO:0010829	negative regulation of glucose transmembrane transport	0.0368053	1
BP	GO:0021884	forebrain neuron development	0.0368053	1
BP	GO:0023058	adaptation of signaling pathway	0.0368053	1
BP	GO:0034104	negative regulation of tissue remodeling	0.0368053	1
BP	GO:0035089	establishment of apical/basal cell polarity	0.0368053	1
BP	GO:0035357	peroxisome proliferator activated receptor signaling pathway	0.0368053	1
BP	GO:0044346	fibroblast apoptotic process	0.0368053	1
BP	GO:0046885	regulation of hormone biosynthetic process	0.0368053	1
BP	GO:0060713	labyrinthine layer morphogenesis	0.0368053	1
BP	GO:0072574	hepatocyte proliferation	0.0368053	1
BP	GO:0072575	epithelial cell proliferation involved in liver morphogenesis	0.0368053	1
BP	GO:1903798	regulation of production of miRNAs involved in gene silencing by miRNA	0.0368053	1
BP	GO:0008361	regulation of cell size	0.0370959	2
BP	GO:0009266	response to temperature stimulus	0.0374735	2
BP	GO:0010721	negative regulation of cell development	0.0378526	2
BP	GO:0000966	RNA 5'-end processing	0.0384467	1
BP	GO:0002689	negative regulation of leukocyte chemotaxis	0.0384467	1
BP	GO:0008211	glucocorticoid metabolic process	0.0384467	1
BP	GO:0010893	positive regulation of steroid biosynthetic process	0.0384467	1
BP	GO:0031061	negative regulation of histone methylation	0.0384467	1
BP	GO:0034695	response to prostaglandin E	0.0384467	1
BP	GO:0046519	sphingoid metabolic process	0.0384467	1
BP	GO:0060444	branching involved in mammary gland duct morphogenesis	0.0384467	1
BP	GO:0070920	regulation of production of small RNA involved in gene silencing by RNA	0.0384467	1
BP	GO:0072576	liver morphogenesis	0.0384467	1
BP	GO:1902410	mitotic cytokinetic process	0.0384467	1
BP	GO:0008217	regulation of blood pressure	0.0386152	2
BP	GO:0045766	positive regulation of angiogenesis	0.0386152	2
BP	GO:1904018	positive regulation of vasculature development	0.0386152	2
BP	GO:0007565	female pregnancy	0.0393838	2
BP	GO:0045785	positive regulation of cell adhesion	0.0395695	3
BP	GO:0030308	negative regulation of cell growth	0.0397703	2
BP	GO:0002082	regulation of oxidative phosphorylation	0.0400854	1
BP	GO:0003081	regulation of systemic arterial blood pressure by renin-angiotensin	0.0400854	1
BP	GO:0021801	cerebral cortex radial glia-guided migration	0.0400854	1
BP	GO:0022030	telencephalon glial cell migration	0.0400854	1
BP	GO:0030859	polarized epithelial cell differentiation	0.0400854	1
BP	GO:0032740	positive regulation of interleukin-17 production	0.0400854	1
BP	GO:0035162	embryonic hemopoiesis	0.0400854	1
BP	GO:0061162	establishment of monopolar cell polarity	0.0400854	1
BP	GO:0071294	cellular response to zinc ion	0.0400854	1
BP	GO:1904996	positive regulation of leukocyte adhesion to vascular endothelial cell	0.0400854	1
BP	GO:2000637	positive regulation of miRNA-mediated gene silencing	0.0400854	1
BP	GO:0048568	embryonic organ development	0.0402379	3
BP	GO:0031345	negative regulation of cell projection organization	0.0405476	2
BP	GO:0043123	positive regulation of I-kappaB kinase/NF-kappaB signaling	0.0405476	2
BP	GO:0051090	regulation of DNA-binding transcription factor activity	0.040912	3
BP	GO:0043433	negative regulation of DNA-binding transcription factor activity	0.0413308	2
BP	GO:1901654	response to ketone	0.0413308	2
BP	GO:0003071	renal system process involved in regulation of systemic arterial blood pressure	0.0417214	1
BP	GO:0009081	branched-chain amino acid metabolic process	0.0417214	1
BP	GO:0032104	regulation of response to extracellular stimulus	0.0417214	1
BP	GO:0032107	regulation of response to nutrient levels	0.0417214	1
BP	GO:0033233	regulation of protein sumoylation	0.0417214	1
BP	GO:0046039	GTP metabolic process	0.0417214	1
BP	GO:0051570	regulation of histone H3-K9 methylation	0.0417214	1
BP	GO:0060148	positive regulation of post-transcriptional gene silencing	0.0417214	1
BP	GO:0060333	interferon-gamma-mediated signaling pathway	0.0417214	1
BP	GO:0060343	trabecula formation	0.0417214	1
BP	GO:0061339	establishment or maintenance of monopolar cell polarity	0.0417214	1
BP	GO:1900370	positive regulation of post-transcriptional gene silencing by RNA	0.0417214	1
BP	GO:1904753	negative regulation of vascular associated smooth muscle cell migration	0.0417214	1
BP	GO:0071248	cellular response to metal ion	0.0417245	2
BP	GO:0051495	positive regulation of cytoskeleton organization	0.0433138	2
BP	GO:0001783	B cell apoptotic process	0.0433546	1
BP	GO:0002026	regulation of the force of heart contraction	0.0433546	1
BP	GO:0002726	positive regulation of T cell cytokine production	0.0433546	1
BP	GO:0014829	vascular associated smooth muscle contraction	0.0433546	1
BP	GO:0018027	peptidyl-lysine dimethylation	0.0433546	1
BP	GO:0033598	mammary gland epithelial cell proliferation	0.0433546	1
BP	GO:0043931	ossification involved in bone maturation	0.0433546	1
BP	GO:0051894	positive regulation of focal adhesion assembly	0.0433546	1
BP	GO:0060740	prostate gland epithelium morphogenesis	0.0433546	1
BP	GO:2000050	regulation of non-canonical Wnt signaling pathway	0.0433546	1
BP	GO:2000316	regulation of T-helper 17 type immune response	0.0433546	1
BP	GO:0042594	response to starvation	0.0437146	2
BP	GO:0006479	protein methylation	0.0449256	2
BP	GO:0008213	protein alkylation	0.0449256	2
BP	GO:0031032	actomyosin structure organization	0.0449256	2
BP	GO:0007205	protein kinase C-activating G protein-coupled receptor signaling pathway	0.0449852	1
BP	GO:0010460	positive regulation of heart rate	0.0449852	1
BP	GO:0010758	regulation of macrophage chemotaxis	0.0449852	1
BP	GO:0030325	adrenal gland development	0.0449852	1
BP	GO:0042403	thyroid hormone metabolic process	0.0449852	1
BP	GO:0045606	positive regulation of epidermal cell differentiation	0.0449852	1
BP	GO:0060669	embryonic placenta morphogenesis	0.0449852	1
BP	GO:0071280	cellular response to copper ion	0.0449852	1
BP	GO:0007179	transforming growth factor beta receptor signaling pathway	0.0453321	2
BP	GO:1901888	regulation of cell junction assembly	0.0457399	2
BP	GO:0002360	T cell lineage commitment	0.0466131	1
BP	GO:0018195	peptidyl-arginine modification	0.0466131	1
BP	GO:0035116	embryonic hindlimb morphogenesis	0.0466131	1
BP	GO:0060512	prostate gland morphogenesis	0.0466131	1
BP	GO:0070076	histone lysine demethylation	0.0466131	1
BP	GO:1901798	positive regulation of signal transduction by p53 class mediator	0.0466131	1
BP	GO:0044703	multi-organism reproductive process	0.047385	2
BP	GO:0001667	ameboidal-type cell migration	0.0474817	3
BP	GO:0006643	membrane lipid metabolic process	0.0482156	2
BP	GO:0002825	regulation of T-helper 1 type immune response	0.0482383	1
BP	GO:0048265	response to pain	0.0482383	1
BP	GO:0070977	bone maturation	0.0482383	1
BP	GO:0097066	response to thyroid hormone	0.0482383	1
BP	GO:0090066	regulation of anatomical structure size	0.0492018	3
BP	GO:0008299	isoprenoid biosynthetic process	0.0498608	1
BP	GO:0045671	negative regulation of osteoclast differentiation	0.0498608	1
BP	GO:0048147	negative regulation of fibroblast proliferation	0.0498608	1
BP	GO:0060218	hematopoietic stem cell differentiation	0.0498608	1
BP	GO:0060251	regulation of glial cell proliferation	0.0498608	1
BP	GO:0060325	face morphogenesis	0.0498608	1
BP	GO:0060603	mammary gland duct morphogenesis	0.0498608	1
BP	GO:0048863	stem cell differentiation	0.0498931	2
BP	GO:0050679	positive regulation of epithelial cell proliferation	0.0498931	2
CC	GO:0016605	PML body	0.0127059	2
CC	GO:0030677	ribonuclease P complex	0.0226304	1
CC	GO:0099522	cytosolic region	0.0242278	1
CC	GO:0044305	calyx of Held	0.0290046	1
CC	GO:0030176	integral component of endoplasmic reticulum membrane	0.0293065	2
CC	GO:0031227	intrinsic component of endoplasmic reticulum membrane	0.0319862	2
CC	GO:0070847	core mediator complex	0.0416324	1
CC	GO:0005667	transcription regulator complex	0.0435387	3
MF	GO:0050681	nuclear androgen receptor binding	4.34559e-22	10
MF	GO:0016922	nuclear receptor binding	3.42649e-16	11
MF	GO:0061629	RNA polymerase II-specific DNA-binding transcription factor binding	8.51324e-12	11
MF	GO:0016229	steroid dehydrogenase activity	2.1804e-11	6
MF	GO:0140297	DNA-binding transcription factor binding	2.12577e-10	11
MF	GO:0033764	steroid dehydrogenase activity, acting on the CH-OH group of donors, NAD or NADP as acceptor	1.58018e-09	5
MF	GO:0044594	17-beta-hydroxysteroid dehydrogenase (NAD+) activity	7.43195e-09	4
MF	GO:0004303	estradiol 17-beta-dehydrogenase activity	2.26087e-08	4
MF	GO:0016616	oxidoreductase activity, acting on the CH-OH group of donors, NAD or NADP as acceptor	7.84493e-08	6
MF	GO:0016614	oxidoreductase activity, acting on CH-OH group of donors	1.33737e-07	6
MF	GO:0030283	testosterone dehydrogenase [NAD(P)] activity	7.79685e-07	3
MF	GO:0003712	transcription coregulator activity	1.58506e-06	8
MF	GO:0003713	transcription coactivator activity	5.68436e-06	6
MF	GO:0042974	nuclear retinoic acid receptor binding	9.41833e-06	3
MF	GO:0046966	nuclear thyroid hormone receptor binding	1.69031e-05	3
MF	GO:0030331	nuclear estrogen receptor binding	4.17799e-05	3
MF	GO:0030374	nuclear receptor coactivator activity	0.000124207	3
MF	GO:0072582	17-beta-hydroxysteroid dehydrogenase (NADP+) activity	0.000225596	2
MF	GO:0016705	oxidoreductase activity, acting on paired donors, with incorporation or reduction of molecular oxygen	0.000240647	4
MF	GO:0046332	SMAD binding	0.000332148	3
MF	GO:0004745	NAD-retinol dehydrogenase activity	0.000491365	2
MF	GO:0004497	monooxygenase activity	0.000749714	3
MF	GO:0070412	R-SMAD binding	0.000788789	2
MF	GO:0008395	steroid hydroxylase activity	0.00197886	2
MF	GO:0019825	oxygen binding	0.00208357	2
MF	GO:0005506	iron ion binding	0.00225351	3
MF	GO:0016830	carbon-carbon lyase activity	0.00340372	2
MF	GO:0003714	transcription corepressor activity	0.00436965	3
MF	GO:0016829	lyase activity	0.00462969	3
MF	GO:1990841	promoter-specific chromatin binding	0.00518648	2
MF	GO:0042562	hormone binding	0.00998732	2
MF	GO:0005496	steroid binding	0.0130312	2
MF	GO:0004300	enoyl-CoA hydratase activity	0.0172507	1
MF	GO:0018455	alcohol dehydrogenase [NAD(P)+] activity	0.0172507	1
MF	GO:0008503	benzodiazepine receptor activity	0.0189598	1
MF	GO:0016273	arginine N-methyltransferase activity	0.0189598	1
MF	GO:0016274	protein-arginine N-methyltransferase activity	0.0189598	1
MF	GO:0070410	co-SMAD binding	0.0189598	1
MF	GO:0009055	electron transfer activity	0.0198612	2
MF	GO:0004032	alditol:NADP+ 1-oxidoreductase activity	0.0206661	1
MF	GO:0032454	histone H3-methyl-lysine-9 demethylase activity	0.0223695	1
MF	GO:0008195	phosphatidate phosphatase activity	0.02407	1
MF	GO:0140035	ubiquitination-like modification-dependent protein binding	0.02407	1
MF	GO:0020037	heme binding	0.0242126	2
MF	GO:0004029	aldehyde dehydrogenase (NAD+) activity	0.0257676	1
MF	GO:0042809	nuclear vitamin D receptor binding	0.0257676	1
MF	GO:0046965	nuclear retinoid X receptor binding	0.0257676	1
MF	GO:0004030	aldehyde dehydrogenase [NAD(P)+] activity	0.0274624	1
MF	GO:0004698	calcium-dependent protein kinase C activity	0.0274624	1
MF	GO:0035173	histone kinase activity	0.0274624	1
MF	GO:0042577	lipid phosphatase activity	0.0274624	1
MF	GO:0046906	tetrapyrrole binding	0.0275385	2
MF	GO:0004697	protein kinase C activity	0.0291543	1
MF	GO:0016854	racemase and epimerase activity	0.0291543	1
MF	GO:0016853	isomerase activity	0.0296179	2
MF	GO:0047834	D-threo-aldose 1-dehydrogenase activity	0.0308434	1
MF	GO:0035613	RNA stem-loop binding	0.034213	1
MF	GO:0140416	transcription regulator inhibitor activity	0.0358935	1
MF	GO:0009931	calcium-dependent protein serine/threonine kinase activity	0.0375712	1
MF	GO:0120020	cholesterol transfer activity	0.0375712	1
MF	GO:0008106	alcohol dehydrogenase (NADP+) activity	0.0392461	1
MF	GO:0010857	calcium-dependent protein kinase activity	0.0392461	1
MF	GO:0120015	sterol transfer activity	0.0392461	1
MF	GO:0070330	aromatase activity	0.0425874	1
MF	GO:0016628	oxidoreductase activity, acting on the CH-CH group of donors, NAD or NADP as acceptor	0.0492363	1

## Sheet: S4
ID	Description	pvalue	Count
hsa00140	Steroid hormone biosynthesis	3.33021e-07	5
hsa00830	Retinol metabolism	0.000594973	3
hsa00120	Primary bile acid biosynthesis	0.000779898	2
hsa04071	Sphingolipid signaling pathway	0.00314177	3
hsa04270	Vascular smooth muscle contraction	0.0041898	3
hsa04913	Ovarian steroidogenesis	0.00694956	2
hsa00600	Sphingolipid metabolism	0.00748861	2
hsa04310	Wnt signaling pathway	0.00824896	3
hsa05205	Proteoglycans in cancer	0.0135035	3
hsa04666	Fc gamma R-mediated phagocytosis	0.0237001	2
hsa05231	Choline metabolism in cancer	0.024158	2
hsa04972	Pancreatic secretion	0.0260261	2
hsa04928	Parathyroid hormone synthesis, secretion and action	0.0279517	2
hsa04670	Leukocyte transendothelial migration	0.0319705	2
hsa04919	Thyroid hormone signaling pathway	0.0356643	2
hsa05206	MicroRNAs in cancer	0.0397201	3

## Sheet: S5
id	logFC	P.Value
FFAR2	-1.97198	7.9371e-08
HCAR3	-1.81035	6.61362e-06
KRT23	-1.7634	1.29676e-06
CLC	-1.76246	1.35998e-06
IL2RG	-1.7552	4.72841e-09
CXCR1	-1.71801	1.5953e-05
IL1B	-1.7055	3.23807e-07
ALPL	-1.69662	1.49929e-08
FMNL1	-1.6927	3.55554e-08
MCTP2	-1.63746	3.34607e-06
SLAMF6	-1.62999	5.52102e-08
ANXA3	-1.61411	0.000210855
MME	-1.60644	0.000165369
PDE4B	-1.60139	1.0002e-07
PROK2	-1.59498	1.44251e-05
S100A12	-1.59358	5.35196e-06
CD3D	-1.58198	2.38737e-07
ALOX5AP	-1.56016	5.94246e-06
CD69	-1.55557	1.38439e-06
CD3G	-1.54389	4.17797e-06
BCL2A1	-1.52854	8.10572e-06
HCK	-1.52609	1.01826e-07
IL1R2	-1.5202	2.62481e-06
ICAM1	-1.5046	5.57256e-09
PREX1	-1.48787	1.25099e-07
VNN2	-1.4876	1.30011e-05
GLT1D1	-1.48636	2.92337e-06
NKG7	-1.47827	2.24739e-05
TREML2	-1.47584	7.2618e-07
NFE2	-1.46723	6.93262e-07
CST7	-1.46252	1.53901e-06
CD2	-1.46075	3.32816e-07
CCL4	-1.45798	1.25862e-06
SYNE1	-1.45676	7.25659e-07
CTSW	-1.45024	5.42002e-06
TENT5C	-1.44832	5.40999e-05
PLEK	-1.44469	8.05074e-08
SECTM1	-1.44194	8.84001e-08
TREM1	-1.43497	1.24556e-05
LST1	-1.42676	6.02158e-07
CD37	-1.41728	1.13535e-06
CDA	-1.41233	2.6367e-06
MYO1F	-1.40495	2.33238e-06
NCF4	-1.40316	4.28047e-07
CXCL8	-1.39153	1.07819e-05
ATP2A3	-1.38046	1.38035e-06
GZMK	-1.38027	3.95507e-05
NBEAL2	-1.37905	9.09149e-07
AQP9	-1.37848	2.28358e-05
MYO1G	-1.37237	9.92825e-08
PLAC8	-1.37022	2.18984e-06
P2RY13	-1.36807	1.54135e-05
CR1L	-1.36485	0.000381082
SAMSN1	-1.36326	1.24644e-06
SERPINA1	-1.36238	2.4792e-07
IL1RN	-1.35349	3.9106e-07
CLEC4D	-1.35277	7.87387e-06
FCGR2B	-1.349	1.03618e-05
NR4A3	-1.34695	0.0027669
SLC25A37	-1.34682	0.000649288
TLR2	-1.34203	7.79592e-07
PTPN6	-1.33667	5.13857e-07
GMFG	-1.33611	3.73679e-06
CYBA	-1.32275	5.11359e-06
EMB	-1.31999	2.12119e-06
GPR132	-1.31736	2.58863e-07
CXorf65	-1.31675	8.53925e-07
SEPTIN1	-1.315	3.31875e-06
CSF2RA	-1.31441	9.28559e-06
CYTH4	-1.31155	1.67819e-06
LCP1	-1.31009	1.29587e-06
SULT1B1	-1.30796	9.12762e-05
LTF	-1.30702	0.00354277
CXCL10	-1.30129	1.06448e-06
PLAUR	-1.30063	7.36607e-07
CD48	-1.29428	9.18962e-07
DPEP2	-1.28994	3.58811e-07
GBP5	-1.28827	8.79492e-06
THEMIS	-1.28812	0.000120423
TLR1	-1.28693	1.75146e-05
CAMP	-1.27664	6.22828e-05
GPR183	-1.2765	3.65615e-05
S100A9	-1.2765	2.32292e-05
S1PR4	-1.27256	3.9807e-06
FYB1	-1.27174	5.91636e-06
TCP11L2	-1.27065	5.43727e-05
CYTIP	-1.26539	1.17139e-05
LILRA5	-1.26418	2.34803e-06
NIBAN1	-1.25947	0.00023296
P2RY14	-1.25453	0.000555959
FGR	-1.25079	8.09173e-07
OSM	-1.24999	1.35439e-05
PECAM1	-1.24983	2.64093e-07
CLEC10A	-1.24092	4.93818e-05
BMX	-1.23138	2.92174e-05
SORL1	-1.23108	2.83756e-05
FPR1	-1.23102	1.74219e-05
TAGAP	-1.2295	4.02396e-05
IL18RAP	-1.22716	2.94945e-05
PTGER4	-1.22688	8.17953e-08
C5AR2	-1.22672	9.40347e-07
MNDA	-1.22648	4.36288e-05
CEACAM3	-1.22491	1.35495e-06
ARRB2	-1.22467	3.06977e-06
MGAM	-1.22401	0.000122985
TIMD4	-1.21968	0.00112951
ZBED2	-1.21175	2.07694e-06
ADGRE5	-1.21018	1.12542e-05
ICOS	-1.20975	6.20409e-05
LSP1	-1.20748	1.05478e-07
LRRK2	-1.20711	5.66224e-05
PGLYRP1	-1.207	1.06901e-05
TREML3P	-1.20667	5.16113e-06
OLFM4	-1.20599	0.00230378
AIM2	-1.20346	9.07428e-06
ARHGDIB	-1.20251	2.63175e-06
KIAA0040	-1.20131	1.48258e-07
S100P	-1.20016	0.000854095
CD53	-1.19927	5.80213e-06
NOG	-1.19797	0.000149081
BIN2	-1.19591	6.38883e-06
MAK	-1.19581	3.35063e-05
GJB6	-1.19258	2.9144e-05
SMAP2	-1.19058	6.42023e-07
GIMAP4	-1.18621	5.7799e-06
FAR2	-1.18544	1.48374e-06
PADI2	-1.18113	6.24312e-07
HORMAD1	-1.17939	1.78588e-06
TNFSF10	-1.17924	0.000110929
JAK3	-1.17885	3.413e-07
DOCK11	-1.17791	0.000103874
TLR10	-1.17722	0.000123526
MCEMP1	-1.17667	1.20808e-05
FCER1G	-1.17406	0.000344766
JCHAIN	-1.17158	0.000468266
AIF1	-1.17152	3.13077e-06
FCRL3	-1.16874	1.86793e-05
FCAR	-1.16602	1.30418e-05
ADGRE2	-1.16417	1.51619e-05
GMIP	-1.16299	1.43177e-05
BPI	-1.16259	0.000179661
TNFRSF1B	-1.16104	1.14434e-05
JAML	-1.16025	1.30847e-05
GPR174	-1.16011	0.000250882
ITGAM	-1.15873	3.80256e-06
APBB1IP	-1.15834	7.7269e-05
VAV1	-1.15714	6.34144e-06
S100A4	-1.15449	0.000474285
NLRP3	-1.15179	0.000429804
CFP	-1.15164	3.87952e-06
RASGRP1	-1.15073	4.12397e-05
TMEM71	-1.14612	0.000194525
TLR8	-1.14368	9.88367e-05
CD4	-1.14325	1.36807e-05
CD52	-1.14304	0.000291298
PARP15	-1.14146	4.59007e-05
SHKBP1	-1.14086	1.13432e-06
ADGRE3	-1.14085	2.70694e-05
PARVG	-1.13449	4.17419e-06
CD3E	-1.13319	6.18059e-07
MARK2	-1.13162	2.45914e-05
FCGR2A	-1.13112	0.00298061
MYBL1	-1.12916	2.90673e-05
SKAP1	-1.12753	2.67156e-05
IL7R	-1.12688	4.08815e-05
SIGLEC9	-1.12629	2.48696e-05
PGGHG	-1.12629	1.54195e-06
MX2	-1.1255	0.000136384
WAS	-1.1224	3.08863e-08
IKZF1	-1.12192	6.89738e-06
ADAM8	-1.12025	3.71414e-06
CD300A	-1.11995	1.62985e-05
LY96	-1.11982	9.07412e-05
TBXAS1	-1.11573	2.07131e-05
RNF144B	-1.1157	2.96698e-05
NOD2	-1.11456	1.12634e-05
SLC26A8	-1.11396	1.6205e-05
RILPL2	-1.11349	2.72754e-07
KCNJ2	-1.1121	0.000557757
GCA	-1.10977	0.00105146
IFITM1	-1.10974	6.93382e-05
CD5	-1.10939	6.75725e-06
PTPRC	-1.10721	0.000259113
ALDH1A2	-1.107	0.000363437
GPR65	-1.10696	9.00993e-06
CYP4F3	-1.1053	0.00180972
WDFY4	-1.10449	6.58607e-06
AOAH	-1.10438	2.84072e-05
GCH1	-1.09934	5.26494e-08
RASSF2	-1.0959	1.88959e-06
ADGRG3	-1.09471	2.2822e-06
HPGD	-1.09409	0.000587774
TMEM45B	-1.09408	0.000219866
RNF19B	-1.09239	4.37881e-06
CYBB	-1.0905	4.48421e-05
PELI1	-1.09041	1.78163e-05
KYNU	-1.08885	7.15554e-05
GZMA	-1.08738	8.30365e-05
DOK3	-1.08694	4.5247e-07
C5AR1	-1.08463	3.14021e-05
NME8	-1.0833	0.000411556
LILRB2	-1.08227	2.52007e-06
CARD16	-1.07992	0.000170506
IL10	-1.07742	0.000128207
CD40LG	-1.07449	0.000609799
FPR2	-1.07415	0.000119915
CD247	-1.07095	1.39031e-05
SASH3	-1.07063	1.65603e-05
ARHGAP9	-1.06996	2.62355e-06
FCN1	-1.06925	2.0936e-05
MS4A6A	-1.06851	8.16166e-05
KCNJ15	-1.06446	1.82373e-05
ORM1	-1.06422	1.95009e-05
SLPI	-1.06415	9.18852e-05
HBEGF	-1.06188	0.00062783
IGSF6	-1.06035	0.000179538
SLAMF7	-1.05986	8.68117e-06
SLA	-1.0587	4.43332e-05
LRRC25	-1.05656	2.49862e-07
PIK3CG	-1.05597	8.59672e-06
SLC43A2	-1.0528	1.54171e-05
MX1	-1.0522	0.000468311
CFD	-1.05202	0.000806655
CD1C	-1.05172	0.00146667
SELPLG	-1.0512	1.44864e-05
STK17B	-1.04763	2.1075e-06
HSPA6	-1.04503	6.49222e-05
TLR4	-1.04297	0.000185338
PTPRJ	-1.04274	3.55871e-05
C1QB	-1.03977	0.000245243
KLRC3	-1.03927	0.000499863
TOX	-1.03811	6.13212e-05
CD300LF	-1.03764	2.71186e-06
EPB42	-1.0374	0.000609247
RCSD1	-1.03691	5.04026e-07
REM2	-1.03635	0.000146049
DAPP1	-1.03532	1.82863e-05
IRF1	-1.03444	9.26399e-07
ISG20	-1.03047	9.05092e-06
CSF2RB	-1.03008	2.0088e-05
NLRC4	-1.02901	2.2303e-05
TGFBR2	-1.02804	3.0385e-06
NLRP12	-1.02778	3.78238e-05
RIN3	-1.02724	7.61143e-05
ARL11	-1.02559	0.000159624
ADRB2	-1.02551	5.68293e-05
R3HDM4	-1.02538	1.79674e-06
PDE3B	-1.02107	1.17713e-05
SLC7A7	-1.021	3.05173e-05
IFNG	-1.0196	1.6678e-05
LAIR2	-1.01712	0.00091357
ABI3	-1.01296	2.46663e-07
LPCAT2	-1.01237	1.56697e-05
STK26	-1.01175	4.09091e-05
SLFN13	-1.01059	8.25212e-06
CH25H	-1.01042	0.00121062
RNASE2	-1.00969	0.00027203
PPP2R2B	-1.00849	2.69277e-05
PI3	-1.00697	0.000188812
ETS2	-1.00689	2.663e-05
ARHGAP26	-1.0067	1.10522e-05
CHI3L1	-1.00481	0.00918152
PIK3AP1	-1.00254	2.24806e-05
COL6A3	1.01535	0.000354943
TFPI2	1.01765	0.00018042
GAS1	1.01773	3.08101e-06
INHA	1.0214	0.000359761
NCKAP1	1.02162	4.95793e-05
PDGFRA	1.02214	0.000234498
LAMB1	1.02839	5.97813e-05
PRICKLE2	1.03145	7.65251e-06
PTGES	1.03583	3.63096e-05
CNKSR3	1.04837	0.000953868
SPATA18	1.05152	0.000529306
SRPX2	1.05858	6.05218e-05
ITPKA	1.06107	0.000214855
COL15A1	1.06198	0.000740339
LINC00472	1.08456	8.19663e-05
EPB41L4B	1.08674	5.1945e-05
COL3A1	1.08929	4.66426e-05
ANGPTL1	1.09367	0.000188535
ALDH1A3	1.11484	0.000734542
EDNRA	1.13412	2.12904e-05
CYB5A	1.13414	2.20608e-06
CXCL14	1.13516	0.00506864
LRATD1	1.13522	6.62736e-05
CHL1	1.15122	0.00114251
MOCOS	1.17271	0.000245352
AOX1	1.18561	2.17058e-05
LRIG3	1.19297	0.000308792
CCDC85A	1.26273	9.20164e-05
DPP10	1.3189	9.23149e-06
TDO2	1.33262	8.12841e-05
IL33	1.39912	9.79353e-06
GRTP1	1.40404	9.35402e-06

## Sheet: S6
ONTOLOGY	ID	Description	pvalue	Count
BP	GO:0001819	positive regulation of cytokine production	1.30621e-26	46
BP	GO:0002764	immune response-regulating signaling pathway	1.59219e-22	42
BP	GO:0002274	myeloid leukocyte activation	2.88205e-22	31
BP	GO:0002443	leukocyte mediated immunity	1.26902e-20	39
BP	GO:0030098	lymphocyte differentiation	1.64327e-20	36
BP	GO:0002697	regulation of immune effector process	1.03959e-19	34
BP	GO:0050900	leukocyte migration	1.7244e-19	35
BP	GO:0002253	activation of immune response	2.0393e-19	35
BP	GO:0031349	positive regulation of defense response	2.09558e-19	31
BP	GO:0032103	positive regulation of response to external stimulus	2.59152e-19	37
BP	GO:1903131	mononuclear cell differentiation	1.03433e-18	36
BP	GO:0030595	leukocyte chemotaxis	9.62223e-18	27
BP	GO:0002366	leukocyte activation involved in immune response	1.3879e-17	29
BP	GO:0002263	cell activation involved in immune response	2.02807e-17	29
BP	GO:0060326	cell chemotaxis	2.364e-17	30
BP	GO:0050867	positive regulation of cell activation	7.32735e-17	34
BP	GO:0097530	granulocyte migration	9.95152e-17	22
BP	GO:0002703	regulation of leukocyte mediated immunity	1.02225e-16	26
BP	GO:0097529	myeloid leukocyte migration	5.07951e-16	25
BP	GO:0071706	tumor necrosis factor superfamily cytokine production	5.70783e-16	23
BP	GO:1903555	regulation of tumor necrosis factor superfamily cytokine production	5.70783e-16	23
BP	GO:0007159	leukocyte cell-cell adhesion	5.81476e-16	31
BP	GO:0002696	positive regulation of leukocyte activation	1.33268e-15	32
BP	GO:0030217	T cell differentiation	1.45452e-15	26
BP	GO:0050863	regulation of T cell activation	1.83406e-15	29
BP	GO:0032640	tumor necrosis factor production	3.64566e-15	22
BP	GO:0032680	regulation of tumor necrosis factor production	3.64566e-15	22
BP	GO:0002237	response to molecule of bacterial origin	4.53057e-15	29
BP	GO:0002768	immune response-regulating cell surface receptor signaling pathway	4.88008e-15	28
BP	GO:1990266	neutrophil migration	6.36491e-15	19
BP	GO:0002449	lymphocyte mediated immunity	1.00531e-14	29
BP	GO:0050727	regulation of inflammatory response	1.05247e-14	30
BP	GO:0002429	immune response-activating cell surface receptor signaling pathway	3.41244e-14	26
BP	GO:0002757	immune response-activating signal transduction	3.41244e-14	26
BP	GO:0070661	leukocyte proliferation	4.35351e-14	27
BP	GO:0030593	neutrophil chemotaxis	4.69849e-14	17
BP	GO:0070663	regulation of leukocyte proliferation	5.17945e-14	24
BP	GO:1903557	positive regulation of tumor necrosis factor superfamily cytokine production	5.52075e-14	17
BP	GO:0001906	cell killing	5.61016e-14	21
BP	GO:0002683	negative regulation of immune system process	7.77389e-14	30
BP	GO:0071621	granulocyte chemotaxis	8.8196e-14	18
BP	GO:1903037	regulation of leukocyte cell-cell adhesion	1.1896e-13	27
BP	GO:0046651	lymphocyte proliferation	1.95646e-13	25
BP	GO:0050764	regulation of phagocytosis	2.35234e-13	16
BP	GO:0032943	mononuclear cell proliferation	2.64974e-13	25
BP	GO:0032496	response to lipopolysaccharide	3.92897e-13	26
BP	GO:0019221	cytokine-mediated signaling pathway	4.34202e-13	31
BP	GO:0032760	positive regulation of tumor necrosis factor production	4.4579e-13	16
BP	GO:0050670	regulation of lymphocyte proliferation	4.76906e-13	22
BP	GO:0006909	phagocytosis	5.53942e-13	25
BP	GO:0032944	regulation of mononuclear cell proliferation	6.20875e-13	22
BP	GO:0002819	regulation of adaptive immune response	7.81724e-13	20
BP	GO:0022409	positive regulation of cell-cell adhesion	1.01879e-12	24
BP	GO:0002831	regulation of response to biotic stimulus	1.32043e-12	26
BP	GO:1903039	positive regulation of leukocyte cell-cell adhesion	1.7152e-12	22
BP	GO:0002706	regulation of lymphocyte mediated immunity	2.06658e-12	19
BP	GO:0002699	positive regulation of immune effector process	2.19087e-12	22
BP	GO:0002285	lymphocyte activation involved in immune response	2.74198e-12	20
BP	GO:0022407	regulation of cell-cell adhesion	2.82014e-12	29
BP	GO:0042742	defense response to bacterium	3.02542e-12	26
BP	GO:0045088	regulation of innate immune response	4.42103e-12	21
BP	GO:0051251	positive regulation of lymphocyte activation	4.65774e-12	26
BP	GO:0002224	toll-like receptor signaling pathway	7.42838e-12	16
BP	GO:0050729	positive regulation of inflammatory response	8.93097e-12	17
BP	GO:0045785	positive regulation of cell adhesion	9.35685e-12	28
BP	GO:0032635	interleukin-6 production	1.49687e-11	18
BP	GO:0032675	regulation of interleukin-6 production	1.49687e-11	18
BP	GO:0032612	interleukin-1 production	1.55854e-11	16
BP	GO:0032652	regulation of interleukin-1 production	1.55854e-11	16
BP	GO:0050870	positive regulation of T cell activation	1.86792e-11	20
BP	GO:0001909	leukocyte mediated cytotoxicity	1.97752e-11	16
BP	GO:0002221	pattern recognition receptor signaling pathway	2.20755e-11	18
BP	GO:0032731	positive regulation of interleukin-1 beta production	2.68775e-11	12
BP	GO:0002460	adaptive immune response based on somatic recombination of immune receptors built from immunoglobulin superfamily domains	2.7068e-11	25
BP	GO:1902105	regulation of leukocyte differentiation	2.99914e-11	22
BP	GO:0002833	positive regulation of response to biotic stimulus	3.22229e-11	18
BP	GO:0006959	humoral immune response	4.23405e-11	23
BP	GO:0045089	positive regulation of innate immune response	5.49047e-11	16
BP	GO:0032677	regulation of interleukin-8 production	7.4903e-11	14
BP	GO:0032637	interleukin-8 production	8.5674e-11	14
BP	GO:0038094	Fc-gamma receptor signaling pathway	1.21864e-10	9
BP	GO:0042116	macrophage activation	1.27061e-10	14
BP	GO:0050766	positive regulation of phagocytosis	1.4338e-10	12
BP	GO:0032732	positive regulation of interleukin-1 production	2.01142e-10	12
BP	GO:0032611	interleukin-1 beta production	2.10691e-10	14
BP	GO:0032651	regulation of interleukin-1 beta production	2.10691e-10	14
BP	GO:0071216	cellular response to biotic stimulus	2.25093e-10	20
BP	GO:0071219	cellular response to molecule of bacterial origin	2.32183e-10	19
BP	GO:0045619	regulation of lymphocyte differentiation	3.10075e-10	17
BP	GO:0002431	Fc receptor mediated stimulatory signaling pathway	3.17321e-10	9
BP	GO:0002755	MyD88-dependent toll-like receptor signaling pathway	5.18324e-10	8
BP	GO:0032615	interleukin-12 production	5.9202e-10	11
BP	GO:0032655	regulation of interleukin-12 production	5.9202e-10	11
BP	GO:0031341	regulation of cell killing	7.22447e-10	13
BP	GO:0042100	B cell proliferation	7.22447e-10	13
BP	GO:0002695	negative regulation of leukocyte activation	8.42796e-10	17
BP	GO:0002822	regulation of adaptive immune response based on somatic recombination of immune receptors built from immunoglobulin superfamily domains	1.31225e-09	16
BP	GO:0038093	Fc receptor signaling pathway	1.34659e-09	10
BP	GO:0071674	mononuclear cell migration	1.35177e-09	17
BP	GO:0009595	detection of biotic stimulus	1.62695e-09	9
BP	GO:0042098	T cell proliferation	1.97828e-09	17
BP	GO:0061900	glial cell activation	1.99023e-09	10
BP	GO:0002456	T cell mediated immunity	2.99929e-09	13
BP	GO:0046631	alpha-beta T cell activation	3.03515e-09	15
BP	GO:0070665	positive regulation of leukocyte proliferation	3.03515e-09	15
BP	GO:0150076	neuroinflammatory response	3.04477e-09	11
BP	GO:0002286	T cell activation involved in immune response	4.63499e-09	13
BP	GO:0050866	negative regulation of cell activation	4.72078e-09	17
BP	GO:0034121	regulation of toll-like receptor signaling pathway	4.73202e-09	11
BP	GO:0043299	leukocyte degranulation	4.73202e-09	11
BP	GO:1903706	regulation of hemopoiesis	5.05908e-09	22
BP	GO:0071222	cellular response to lipopolysaccharide	5.06219e-09	17
BP	GO:0002700	regulation of production of molecular mediator of immune response	6.51198e-09	15
BP	GO:0032757	positive regulation of interleukin-8 production	8.14943e-09	10
BP	GO:0002367	cytokine production involved in immune response	8.38124e-09	12
BP	GO:0001774	microglial cell activation	9.53954e-09	9
BP	GO:0043410	positive regulation of MAPK cascade	9.5691e-09	25
BP	GO:0030888	regulation of B cell proliferation	1.12177e-08	10
BP	GO:0042129	regulation of T cell proliferation	1.14066e-08	15
BP	GO:0001910	regulation of leukocyte mediated cytotoxicity	1.58736e-08	11
BP	GO:0062207	regulation of pattern recognition receptor signaling pathway	1.6371e-08	12
BP	GO:0002269	leukocyte activation involved in inflammatory response	1.69436e-08	9
BP	GO:0001818	negative regulation of cytokine production	1.76279e-08	21
BP	GO:0051092	positive regulation of NF-kappaB transcription factor activity	1.8018e-08	14
BP	GO:0002709	regulation of T cell mediated immunity	2.29952e-08	11
BP	GO:0042113	B cell activation	2.43603e-08	20
BP	GO:0098581	detection of external biotic stimulus	2.57763e-08	7
BP	GO:0002698	negative regulation of immune effector process	3.0632e-08	12
BP	GO:0002433	immune response-regulating cell surface receptor signaling pathway involved in phagocytosis	3.48764e-08	7
BP	GO:0038096	Fc-gamma receptor signaling pathway involved in phagocytosis	3.48764e-08	7
BP	GO:0002275	myeloid cell activation involved in immune response	4.13227e-08	11
BP	GO:0050671	positive regulation of lymphocyte proliferation	4.96864e-08	13
BP	GO:0032609	interferon-gamma production	5.01367e-08	12
BP	GO:0032649	regulation of interferon-gamma production	5.01367e-08	12
BP	GO:0042119	neutrophil activation	5.5439e-08	8
BP	GO:0051770	positive regulation of nitric-oxide synthase biosynthetic process	5.56711e-08	6
BP	GO:0032946	positive regulation of mononuclear cell proliferation	5.87707e-08	13
BP	GO:0032755	positive regulation of interleukin-6 production	6.43555e-08	11
BP	GO:0002718	regulation of cytokine production involved in immune response	7.16536e-08	11
BP	GO:0045860	positive regulation of protein kinase activity	7.81888e-08	21
BP	GO:0033674	positive regulation of kinase activity	9.97326e-08	23
BP	GO:0045580	regulation of T cell differentiation	1.11979e-07	13
BP	GO:0032695	negative regulation of interleukin-12 production	1.19364e-07	6
BP	GO:0050777	negative regulation of immune response	1.2049e-07	14
BP	GO:0050728	negative regulation of inflammatory response	1.48103e-07	14
BP	GO:0098543	detection of other organism	1.68635e-07	6
BP	GO:0002673	regulation of acute inflammatory response	1.70368e-07	8
BP	GO:0036230	granulocyte activation	1.70368e-07	8
BP	GO:0045621	positive regulation of lymphocyte differentiation	1.78447e-07	11
BP	GO:0045576	mast cell activation	1.81877e-07	9
BP	GO:0051767	nitric-oxide synthase biosynthetic process	2.33479e-07	6
BP	GO:0051769	regulation of nitric-oxide synthase biosynthetic process	2.33479e-07	6
BP	GO:0051250	negative regulation of lymphocyte activation	2.37179e-07	13
BP	GO:0002704	negative regulation of leukocyte mediated immunity	2.37736e-07	9
BP	GO:0045058	T cell selection	2.38816e-07	8
BP	GO:0032490	detection of molecule of bacterial origin	2.87458e-07	5
BP	GO:0032102	negative regulation of response to external stimulus	2.97208e-07	21
BP	GO:0002526	acute inflammatory response	3.12253e-07	11
BP	GO:0034341	response to interferon-gamma	3.64499e-07	12
BP	GO:0043368	positive T cell selection	3.95324e-07	7
BP	GO:0042267	natural killer cell mediated cytotoxicity	4.46773e-07	9
BP	GO:0032621	interleukin-18 production	4.62076e-07	5
BP	GO:0032661	regulation of interleukin-18 production	4.62076e-07	5
BP	GO:0051091	positive regulation of DNA-binding transcription factor activity	5.26982e-07	16
BP	GO:0002228	natural killer cell mediated immunity	6.36908e-07	9
BP	GO:0019730	antimicrobial humoral response	6.78802e-07	11
BP	GO:0051090	regulation of DNA-binding transcription factor activity	6.96802e-07	21
BP	GO:0045059	positive thymic T cell selection	7.11025e-07	5
BP	GO:0032729	positive regulation of interferon-gamma production	7.99478e-07	9
BP	GO:0033077	T cell differentiation in thymus	8.93424e-07	9
BP	GO:1903556	negative regulation of tumor necrosis factor superfamily cytokine production	9.96764e-07	9
BP	GO:0035710	CD4-positive, alpha-beta T cell activation	1.01579e-06	10
BP	GO:0043405	regulation of MAP kinase activity	1.03048e-06	13
BP	GO:0002218	activation of innate immune response	1.04763e-06	8
BP	GO:0002820	negative regulation of adaptive immune response	1.04763e-06	8
BP	GO:0002517	T cell tolerance induction	1.05503e-06	5
BP	GO:0002675	positive regulation of acute inflammatory response	1.19152e-06	6
BP	GO:0002444	myeloid leukocyte mediated immunity	1.21623e-06	10
BP	GO:1902107	positive regulation of leukocyte differentiation	1.24801e-06	12
BP	GO:1903708	positive regulation of hemopoiesis	1.24801e-06	12
BP	GO:0002685	regulation of leukocyte migration	1.32524e-06	14
BP	GO:0031663	lipopolysaccharide-mediated signaling pathway	1.54366e-06	8
BP	GO:0007204	positive regulation of cytosolic calcium ion concentration	1.69696e-06	17
BP	GO:0032613	interleukin-10 production	1.74815e-06	8
BP	GO:0032653	regulation of interleukin-10 production	1.74815e-06	8
BP	GO:0031295	T cell costimulation	1.94161e-06	7
BP	GO:0016045	detection of bacterium	2.12734e-06	5
BP	GO:0034134	toll-like receptor 2 signaling pathway	2.12734e-06	5
BP	GO:0046632	alpha-beta T cell differentiation	2.21489e-06	10
BP	GO:0031343	positive regulation of cell killing	2.22694e-06	8
BP	GO:0002705	positive regulation of leukocyte mediated immunity	2.31054e-06	11
BP	GO:0070371	ERK1 and ERK2 cascade	2.55851e-06	17
BP	GO:0018108	peptidyl-tyrosine phosphorylation	2.62694e-06	18
BP	GO:0031294	lymphocyte costimulation	2.63091e-06	7
BP	GO:0050864	regulation of B cell activation	2.78426e-06	13
BP	GO:0002923	regulation of humoral immune response mediated by circulating immunoglobulin	2.91379e-06	5
BP	GO:0018212	peptidyl-tyrosine modification	2.93914e-06	18
BP	GO:0030183	B cell differentiation	3.05614e-06	11
BP	GO:0031348	negative regulation of defense response	3.07717e-06	15
BP	GO:0032715	negative regulation of interleukin-6 production	3.52477e-06	8
BP	GO:0002708	positive regulation of lymphocyte mediated immunity	3.57623e-06	10
BP	GO:0072676	lymphocyte migration	4.16837e-06	10
BP	GO:0070372	regulation of ERK1 and ERK2 cascade	4.26172e-06	16
BP	GO:0071902	positive regulation of protein serine/threonine kinase activity	4.2888e-06	13
BP	GO:0045582	positive regulation of T cell differentiation	4.33585e-06	9
BP	GO:0002440	production of molecular mediator of immune response	4.43965e-06	16
BP	GO:0032743	positive regulation of interleukin-2 production	5.00914e-06	6
BP	GO:0032091	negative regulation of protein binding	5.16508e-06	9
BP	GO:0009615	response to virus	5.24475e-06	18
BP	GO:0002279	mast cell activation involved in immune response	5.29007e-06	7
BP	GO:0051480	regulation of cytosolic calcium ion concentration	5.76027e-06	17
BP	GO:0002688	regulation of leukocyte chemotaxis	6.03413e-06	10
BP	GO:0032602	chemokine production	6.12676e-06	9
BP	GO:0002823	negative regulation of adaptive immune response based on somatic recombination of immune receptors built from immunoglobulin superfamily domains	6.84695e-06	7
BP	GO:0002292	T cell differentiation involved in immune response	7.33972e-06	8
BP	GO:0007249	I-kappaB kinase/NF-kappaB signaling	7.36888e-06	15
BP	GO:0002707	negative regulation of lymphocyte mediated immunity	7.75766e-06	7
BP	GO:0070374	positive regulation of ERK1 and ERK2 cascade	7.89537e-06	13
BP	GO:0032720	negative regulation of tumor necrosis factor production	8.09801e-06	8
BP	GO:0043123	positive regulation of I-kappaB kinase/NF-kappaB signaling	8.12727e-06	12
BP	GO:0045730	respiratory burst	8.37563e-06	6
BP	GO:0045061	thymic T cell selection	8.5758e-06	5
BP	GO:0042102	positive regulation of T cell proliferation	9.22616e-06	9
BP	GO:0061844	antimicrobial humoral immune response mediated by antimicrobial peptide	9.8143e-06	8
BP	GO:0071900	regulation of protein serine/threonine kinase activity	1.02503e-05	17
BP	GO:0050730	regulation of peptidyl-tyrosine phosphorylation	1.06968e-05	14
BP	GO:0046634	regulation of alpha-beta T cell activation	1.07965e-05	9
BP	GO:0001912	positive regulation of leukocyte mediated cytotoxicity	1.11129e-05	7
BP	GO:0043367	CD4-positive, alpha-beta T cell differentiation	1.29581e-05	8
BP	GO:0051043	regulation of membrane protein ectodomain proteolysis	1.35452e-05	5
BP	GO:0045055	regulated exocytosis	1.52846e-05	13
BP	GO:0050672	negative regulation of lymphocyte proliferation	1.54933e-05	8
BP	GO:0032733	positive regulation of interleukin-10 production	1.54975e-05	6
BP	GO:0034113	heterotypic cell-cell adhesion	1.55896e-05	7
BP	GO:0032753	positive regulation of interleukin-4 production	1.67493e-05	5
BP	GO:0032945	negative regulation of mononuclear cell proliferation	1.69096e-05	8
BP	GO:0043030	regulation of macrophage activation	1.73772e-05	7
BP	GO:0030890	positive regulation of B cell proliferation	1.78814e-05	6
BP	GO:0032735	positive regulation of interleukin-12 production	1.78814e-05	6
BP	GO:0032623	interleukin-2 production	1.93309e-05	7
BP	GO:0032663	regulation of interleukin-2 production	1.93309e-05	7
BP	GO:0002430	complement receptor mediated signaling pathway	1.95519e-05	4
BP	GO:0002664	regulation of T cell tolerance induction	1.95519e-05	4
BP	GO:0014002	astrocyte development	2.05525e-05	6
BP	GO:0048247	lymphocyte chemotaxis	2.14623e-05	7
BP	GO:0062208	positive regulation of pattern recognition receptor signaling pathway	2.35358e-05	6
BP	GO:0006887	exocytosis	2.37632e-05	16
BP	GO:0050851	antigen receptor-mediated signaling pathway	2.37672e-05	13
BP	GO:0043406	positive regulation of MAP kinase activity	2.41445e-05	9
BP	GO:0002920	regulation of humoral immune response	2.68579e-05	6
BP	GO:0033003	regulation of mast cell activation	2.68579e-05	6
BP	GO:0072672	neutrophil extravasation	2.70883e-05	4
BP	GO:0071346	cellular response to interferon-gamma	2.76747e-05	9
BP	GO:0070664	negative regulation of leukocyte proliferation	2.78936e-05	8
BP	GO:0072678	T cell migration	2.90494e-05	7
BP	GO:0034123	positive regulation of toll-like receptor signaling pathway	2.99938e-05	5
BP	GO:0002702	positive regulation of production of molecular mediator of immune response	3.16333e-05	9
BP	GO:0002720	positive regulation of cytokine production involved in immune response	3.20213e-05	7
BP	GO:0030101	natural killer cell activation	3.26746e-05	8
BP	GO:0072503	cellular divalent inorganic cation homeostasis	3.45004e-05	19
BP	GO:0051607	defense response to virus	3.45292e-05	14
BP	GO:0140546	defense response to symbiont	3.58527e-05	14
BP	GO:0043122	regulation of I-kappaB kinase/NF-kappaB signaling	3.61191e-05	13
BP	GO:0048661	positive regulation of smooth muscle cell proliferation	3.81223e-05	8
BP	GO:0032722	positive regulation of chemokine production	3.87169e-05	7
BP	GO:0071260	cellular response to mechanical stimulus	3.87169e-05	7
BP	GO:0006874	cellular calcium ion homeostasis	3.97792e-05	18
BP	GO:0007189	adenylate cyclase-activating G protein-coupled receptor signaling pathway	4.24061e-05	10
BP	GO:0032642	regulation of chemokine production	4.43085e-05	8
BP	GO:0006801	superoxide metabolic process	4.65209e-05	7
BP	GO:0050731	positive regulation of peptidyl-tyrosine phosphorylation	4.77488e-05	11
BP	GO:0051044	positive regulation of membrane protein ectodomain proteolysis	4.82339e-05	4
BP	GO:0050852	T cell receptor signaling pathway	4.94838e-05	9
BP	GO:0043303	mast cell degranulation	4.95815e-05	6
BP	GO:0002507	tolerance induction	5.02007e-05	5
BP	GO:0002862	negative regulation of inflammatory response to antigenic stimulus	5.02007e-05	5
BP	GO:0045123	cellular extravasation	5.08807e-05	7
BP	GO:0032692	negative regulation of interleukin-1 production	5.5575e-05	6
BP	GO:0055074	calcium ion homeostasis	5.56285e-05	18
BP	GO:2000116	regulation of cysteine-type endopeptidase activity	5.74469e-05	12
BP	GO:0002437	inflammatory response to antigenic stimulus	6.06061e-05	7
BP	GO:0002448	mast cell mediated immunity	6.21339e-05	6
BP	GO:0032633	interleukin-4 production	6.86236e-05	5
BP	GO:0032673	regulation of interleukin-4 production	6.86236e-05	5
BP	GO:0050858	negative regulation of antigen receptor-mediated signaling pathway	6.86236e-05	5
BP	GO:0051100	negative regulation of binding	7.19254e-05	10
BP	GO:0006968	cellular defense response	7.71027e-05	6
BP	GO:0030889	negative regulation of B cell proliferation	7.94224e-05	4
BP	GO:0019722	calcium-mediated signaling	8.29775e-05	11
BP	GO:0048708	astrocyte differentiation	8.46298e-05	7
BP	GO:0019882	antigen processing and presentation	8.92148e-05	8
BP	GO:0050869	negative regulation of B cell activation	9.18604e-05	5
BP	GO:0043903	regulation of biological process involved in symbiotic interaction	9.48132e-05	6
BP	GO:0046209	nitric oxide metabolic process	9.92677e-05	7
BP	GO:0043031	negative regulation of macrophage activation	9.95586e-05	4
BP	GO:1903900	regulation of viral life cycle	9.9735e-05	9
BP	GO:0007188	adenylate cyclase-modulating G protein-coupled receptor signaling pathway	0.000105242	12
BP	GO:0010922	positive regulation of phosphatase activity	0.000105532	5
BP	GO:2001057	reactive nitrogen species metabolic process	0.000107323	7
BP	GO:1901222	regulation of NIK/NF-kappaB signaling	0.00010839	8
BP	GO:0038061	NIK/NF-kappaB signaling	0.000111281	9
BP	GO:0002577	regulation of antigen processing and presentation	0.000123158	4
BP	GO:0002643	regulation of tolerance induction	0.000123158	4
BP	GO:0051924	regulation of calcium ion transport	0.000137303	12
BP	GO:0002369	T cell cytokine production	0.000137512	5
BP	GO:0002385	mucosal immune response	0.000137512	5
BP	GO:0002724	regulation of T cell cytokine production	0.000137512	5
BP	GO:0019731	antibacterial humoral response	0.000139886	6
BP	GO:0002312	B cell activation involved in immune response	0.000145039	7
BP	GO:0033627	cell adhesion mediated by integrin	0.000145039	7
BP	GO:0002821	positive regulation of adaptive immune response	0.000147863	8
BP	GO:0016064	immunoglobulin mediated immune response	0.000150211	11
BP	GO:0035306	positive regulation of dephosphorylation	0.000153445	6
BP	GO:1901031	regulation of response to reactive oxygen species	0.000156044	5
BP	GO:0002712	regulation of B cell mediated immunity	0.000168024	6
BP	GO:0002889	regulation of immunoglobulin mediated immune response	0.000168024	6
BP	GO:0019724	B cell mediated immunity	0.000169474	11
BP	GO:0044546	NLRP3 inflammasome complex assembly	0.000182113	4
BP	GO:0050765	negative regulation of phagocytosis	0.000182113	4
BP	GO:0052548	regulation of endopeptidase activity	0.000189094	16
BP	GO:0001933	negative regulation of protein phosphorylation	0.000192933	14
BP	GO:0002251	organ or tissue specific immune response	0.000198776	5
BP	GO:0150077	regulation of neuroinflammatory response	0.000198776	5
BP	GO:0046777	protein autophosphorylation	0.000206238	11
BP	GO:0048525	negative regulation of viral process	0.00020659	7
BP	GO:0019932	second-messenger-mediated signaling	0.000212781	13
BP	GO:0050920	regulation of chemotaxis	0.000214348	11
BP	GO:0072677	eosinophil migration	0.00021817	4
BP	GO:0140632	inflammasome complex assembly	0.00021817	4
BP	GO:0070613	regulation of protein processing	0.000218424	6
BP	GO:0034142	toll-like receptor 4 signaling pathway	0.000223221	5
BP	GO:0007599	hemostasis	0.000231382	11
BP	GO:0050854	regulation of antigen receptor-mediated signaling pathway	0.000237635	6
BP	GO:0042554	superoxide anion generation	0.000249888	5
BP	GO:0001915	negative regulation of T cell mediated cytotoxicity	0.000257155	3
BP	GO:0033089	positive regulation of T cell differentiation in thymus	0.000257155	3
BP	GO:0045348	positive regulation of MHC class II biosynthetic process	0.000257155	3
BP	GO:0002294	CD4-positive, alpha-beta T cell differentiation involved in immune response	0.000258152	6
BP	GO:0001779	natural killer cell differentiation	0.000259095	4
BP	GO:0002922	positive regulation of humoral immune response	0.000259095	4
BP	GO:0048143	astrocyte activation	0.000259095	4
BP	GO:0050868	negative regulation of T cell activation	0.000262562	8
BP	GO:0072593	reactive oxygen species metabolic process	0.000268902	11
BP	GO:0032088	negative regulation of NF-kappaB transcription factor activity	0.000269702	7
BP	GO:0045936	negative regulation of phosphate metabolic process	0.000271723	16
BP	GO:0050792	regulation of viral process	0.000275298	9
BP	GO:0010563	negative regulation of phosphorus metabolic process	0.00027867	16
BP	GO:0006509	membrane protein ectodomain proteolysis	0.000278908	5
BP	GO:0002287	alpha-beta T cell activation involved in immune response	0.000280035	6
BP	GO:0002293	alpha-beta T cell differentiation involved in immune response	0.000280035	6
BP	GO:1903317	regulation of protein maturation	0.000280035	6
BP	GO:0043393	regulation of protein binding	0.000294584	10
BP	GO:0046635	positive regulation of alpha-beta T cell activation	0.000303349	6
BP	GO:0001911	negative regulation of leukocyte mediated cytotoxicity	0.000305256	4
BP	GO:0033081	regulation of T cell differentiation in thymus	0.000305256	4
BP	GO:0034114	regulation of heterotypic cell-cell adhesion	0.000305256	4
BP	GO:0035821	modulation of process of another organism	0.000305256	4
BP	GO:0002861	regulation of inflammatory response to antigenic stimulus	0.000310414	5
BP	GO:0032620	interleukin-17 production	0.000310414	5
BP	GO:0032660	regulation of interleukin-17 production	0.000310414	5
BP	GO:1902622	regulation of neutrophil migration	0.000310414	5
BP	GO:1904646	cellular response to amyloid-beta	0.000310414	5
BP	GO:0010959	regulation of metal ion transport	0.00032949	15
BP	GO:0042269	regulation of natural killer cell mediated cytotoxicity	0.000344544	5
BP	GO:0002924	negative regulation of humoral immune response mediated by circulating immunoglobulin	0.000350132	3
BP	GO:0050995	negative regulation of lipid catabolic process	0.000357028	4
BP	GO:0009612	response to mechanical stimulus	0.000359949	10
BP	GO:0052547	regulation of peptidase activity	0.000402907	16
BP	GO:0002227	innate immune response in mucosa	0.000414788	4
BP	GO:0002710	negative regulation of T cell mediated immunity	0.000414788	4
BP	GO:0045954	positive regulation of natural killer cell mediated cytotoxicity	0.000414788	4
BP	GO:0033628	regulation of cell adhesion mediated by integrin	0.00042124	5
BP	GO:0045862	positive regulation of proteolysis	0.000428932	14
BP	GO:0002637	regulation of immunoglobulin production	0.0004437	6
BP	GO:0048660	regulation of smooth muscle cell proliferation	0.000450188	9
BP	GO:0044403	biological process involved in symbiotic interaction	0.000453012	12
BP	GO:0006898	receptor-mediated endocytosis	0.000458635	11
BP	GO:0002645	positive regulation of tolerance induction	0.000462283	3
BP	GO:0032823	regulation of natural killer cell differentiation	0.000462283	3
BP	GO:0034135	regulation of toll-like receptor 2 signaling pathway	0.000462283	3
BP	GO:0043383	negative T cell selection	0.000462283	3
BP	GO:0043300	regulation of leukocyte degranulation	0.000464095	5
BP	GO:0050830	defense response to Gram-positive bacterium	0.000468896	7
BP	GO:0006809	nitric oxide biosynthetic process	0.000477013	6
BP	GO:0070227	lymphocyte apoptotic process	0.000477013	6
BP	GO:0002758	innate immune response-activating signal transduction	0.00047892	4
BP	GO:0010955	negative regulation of protein processing	0.00047892	4
BP	GO:0031342	negative regulation of cell killing	0.00047892	4
BP	GO:1903205	regulation of hydrogen peroxide-induced cell death	0.00047892	4
BP	GO:1903318	negative regulation of protein maturation	0.00047892	4
BP	GO:0002715	regulation of natural killer cell mediated immunity	0.000510152	5
BP	GO:0052372	modulation by symbiont of entry into host	0.000510152	5
BP	GO:0007259	receptor signaling pathway via JAK-STAT	0.000511182	9
BP	GO:0048659	smooth muscle cell proliferation	0.000511182	9
BP	GO:0051341	regulation of oxidoreductase activity	0.000526038	7
BP	GO:0001773	myeloid dendritic cell activation	0.000549811	4
BP	GO:0002313	mature B cell differentiation involved in immune response	0.000549811	4
BP	GO:0007229	integrin-mediated signaling pathway	0.000556616	7
BP	GO:0002687	positive regulation of leukocyte migration	0.000589757	8
BP	GO:0070555	response to interleukin-1	0.000589757	8
BP	GO:0032494	response to peptidoglycan	0.000595103	3
BP	GO:0070486	leukocyte aggregation	0.000595103	3
BP	GO:1900121	negative regulation of receptor binding	0.000595103	3
BP	GO:0042326	negative regulation of phosphorylation	0.000603726	14
BP	GO:0002686	negative regulation of leukocyte migration	0.00061248	5
BP	GO:0071887	leukocyte apoptotic process	0.000622008	7
BP	GO:0060759	regulation of response to cytokine stimulus	0.000627824	9
BP	GO:0032418	lysosome localization	0.000630185	6
BP	GO:1990849	vacuolar localization	0.000630185	6
BP	GO:0002824	positive regulation of adaptive immune response based on somatic recombination of immune receptors built from immunoglobulin superfamily domains	0.000656914	7
BP	GO:0051056	regulation of small GTPase mediated signal transduction	0.000671234	12
BP	GO:1903038	negative regulation of leukocyte cell-cell adhesion	0.000677614	8
BP	GO:0031532	actin cytoskeleton reorganization	0.000693356	7
BP	GO:0045744	negative regulation of G protein-coupled receptor signaling pathway	0.000729466	5
BP	GO:0033004	negative regulation of mast cell activation	0.000750016	3
BP	GO:0098760	response to interleukin-7	0.000750016	3
BP	GO:0098761	cellular response to interleukin-7	0.000750016	3
BP	GO:1902947	regulation of tau-protein kinase activity	0.000750016	3
BP	GO:0007596	blood coagulation	0.000754521	10
BP	GO:0045766	positive regulation of angiogenesis	0.000765393	9
BP	GO:1904018	positive regulation of vasculature development	0.000765393	9
BP	GO:1904645	response to amyloid-beta	0.000793853	5
BP	GO:0097696	receptor signaling pathway via STAT	0.000795653	9
BP	GO:0007162	negative regulation of cell adhesion	0.000798361	12
BP	GO:0002717	positive regulation of natural killer cell mediated immunity	0.000806937	4
BP	GO:0035456	response to interferon-beta	0.000806937	4
BP	GO:0036474	cell death in response to hydrogen peroxide	0.000806937	4
BP	GO:0021782	glial cell development	0.000855448	7
BP	GO:0071496	cellular response to external stimulus	0.000893832	12
BP	GO:0050817	coagulation	0.000895315	10
BP	GO:0071675	regulation of mononuclear cell migration	0.000900301	7
BP	GO:0036336	dendritic cell migration	0.000908773	4
BP	GO:0090022	regulation of neutrophil chemotaxis	0.000908773	4
BP	GO:0002730	regulation of dendritic cell cytokine production	0.000928381	3
BP	GO:0034116	positive regulation of heterotypic cell-cell adhesion	0.000928381	3
BP	GO:0045346	regulation of MHC class II biosynthetic process	0.000928381	3
BP	GO:1902563	regulation of neutrophil activation	0.000928381	3
BP	GO:2000106	regulation of leukocyte apoptotic process	0.000928396	6
BP	GO:0045071	negative regulation of viral genome replication	0.000935231	5
BP	GO:0070228	regulation of lymphocyte apoptotic process	0.000935231	5
BP	GO:0050871	positive regulation of B cell activation	0.000964415	8
BP	GO:0033619	membrane protein proteolysis	0.00101255	5
BP	GO:0002335	mature B cell differentiation	0.00101933	4
BP	GO:0006691	leukotriene metabolic process	0.00101933	4
BP	GO:0033006	regulation of mast cell activation involved in immune response	0.00101933	4
BP	GO:0090322	regulation of superoxide metabolic process	0.00101933	4
BP	GO:0051897	positive regulation of protein kinase B signaling	0.00104607	7
BP	GO:0045069	regulation of viral genome replication	0.00104872	6
BP	GO:0050829	defense response to Gram-negative bacterium	0.00104872	6
BP	GO:0002711	positive regulation of T cell mediated immunity	0.00109452	5
BP	GO:0002886	regulation of myeloid leukocyte mediated immunity	0.00109452	5
BP	GO:0051353	positive regulation of oxidoreductase activity	0.00109452	5
BP	GO:0033002	muscle cell proliferation	0.00112804	10
BP	GO:0002371	dendritic cell cytokine production	0.00113149	3
BP	GO:0002713	negative regulation of B cell mediated immunity	0.00113149	3
BP	GO:0002890	negative regulation of immunoglobulin mediated immune response	0.00113149	3
BP	GO:0002921	negative regulation of humoral immune response	0.00113149	3
BP	GO:0045342	MHC class II biosynthetic process	0.00113149	3
BP	GO:0006690	icosanoid metabolic process	0.00115313	7
BP	GO:0043407	negative regulation of MAP kinase activity	0.00118131	5
BP	GO:0051098	regulation of binding	0.00124811	13
BP	GO:0045066	regulatory T cell differentiation	0.00126819	4
BP	GO:0045428	regulation of nitric oxide biosynthetic process	0.00127308	5
BP	GO:0033623	regulation of integrin activation	0.00136058	3
BP	GO:0022408	negative regulation of cell-cell adhesion	0.00137914	9
BP	GO:1900407	regulation of cellular response to oxidative stress	0.00140197	6
BP	GO:0046640	regulation of alpha-beta T cell proliferation	0.00140728	4
BP	GO:2000403	positive regulation of lymphocyte migration	0.00140728	4
BP	GO:2000401	regulation of lymphocyte migration	0.00147229	5
BP	GO:0002701	negative regulation of production of molecular mediator of immune response	0.00155666	4
BP	GO:0032814	regulation of natural killer cell activation	0.00155666	4
BP	GO:0002690	positive regulation of leukocyte chemotaxis	0.0015662	6
BP	GO:0009620	response to fungus	0.00158007	5
BP	GO:0080164	regulation of nitric oxide metabolic process	0.00158007	5
BP	GO:0150079	negative regulation of neuroinflammatory response	0.00161681	3
BP	GO:0006816	calcium ion transport	0.00163397	14
BP	GO:0043281	regulation of cysteine-type endopeptidase activity involved in apoptotic process	0.00163657	9
BP	GO:0031100	animal organ regeneration	0.00169354	5
BP	GO:0042093	T-helper cell differentiation	0.00169354	5
BP	GO:0032728	positive regulation of interferon-beta production	0.00171673	4
BP	GO:0097242	amyloid-beta clearance	0.00171673	4
BP	GO:2000516	positive regulation of CD4-positive, alpha-beta T cell activation	0.00171673	4
BP	GO:0046330	positive regulation of JNK cascade	0.00174466	6
BP	GO:0030168	platelet activation	0.00174556	7
BP	GO:0071677	positive regulation of mononuclear cell migration	0.00181287	5
BP	GO:2000514	regulation of CD4-positive, alpha-beta T cell activation	0.00181287	5
BP	GO:0042060	wound healing	0.00182133	14
BP	GO:0050853	B cell receptor signaling pathway	0.00182373	7
BP	GO:0001914	regulation of T cell mediated cytotoxicity	0.00188788	4
BP	GO:0046633	alpha-beta T cell proliferation	0.00188788	4
BP	GO:1901223	negative regulation of NIK/NF-kappaB signaling	0.00188788	4
BP	GO:0002283	neutrophil activation involved in immune response	0.0019013	3
BP	GO:0002523	leukocyte migration involved in inflammatory response	0.0019013	3
BP	GO:0032930	positive regulation of superoxide anion generation	0.0019013	3
BP	GO:0071800	podosome assembly	0.0019013	3
BP	GO:0046637	regulation of alpha-beta T cell differentiation	0.00193826	5
BP	GO:1901224	positive regulation of NIK/NF-kappaB signaling	0.00193826	5
BP	GO:0034122	negative regulation of toll-like receptor signaling pathway	0.00207048	4
BP	GO:0045429	positive regulation of nitric oxide biosynthetic process	0.00207048	4
BP	GO:0046629	gamma-delta T cell activation	0.00221508	3
BP	GO:0090026	positive regulation of monocyte chemotaxis	0.00221508	3
BP	GO:1903206	negative regulation of hydrogen peroxide-induced cell death	0.00221508	3
BP	GO:1903978	regulation of microglial cell activation	0.00221508	3
BP	GO:0030099	myeloid cell differentiation	0.00223619	13
BP	GO:1902882	regulation of response to oxidative stress	0.00225829	6
BP	GO:0032689	negative regulation of interferon-gamma production	0.00226493	4
BP	GO:2000249	regulation of actin cytoskeleton reorganization	0.00226493	4
BP	GO:0002548	monocyte chemotaxis	0.00235246	5
BP	GO:0007254	JNK cascade	0.00235682	8
BP	GO:1902106	negative regulation of leukocyte differentiation	0.00237338	6
BP	GO:1901652	response to peptide	0.00239464	15
BP	GO:0046596	regulation of viral entry into host cell	0.0024716	4
BP	GO:1904407	positive regulation of nitric oxide metabolic process	0.0024716	4
BP	GO:2000379	positive regulation of reactive oxygen species metabolic process	0.00250382	5
BP	GO:0045861	negative regulation of proteolysis	0.00254715	12
BP	GO:0033630	positive regulation of cell adhesion mediated by integrin	0.00255917	3
BP	GO:0010001	glial cell differentiation	0.00256744	9
BP	GO:0007200	phospholipase C-activating G protein-coupled receptor signaling pathway	0.00261674	6
BP	GO:0043409	negative regulation of MAPK cascade	0.00270987	8
BP	GO:0046425	regulation of receptor signaling pathway via JAK-STAT	0.00274523	6
BP	GO:1903707	negative regulation of hemopoiesis	0.00287838	6
BP	GO:2000273	positive regulation of signaling receptor activity	0.00292311	4
BP	GO:0032516	positive regulation of phosphoprotein phosphatase activity	0.0029345	3
BP	GO:0032928	regulation of superoxide anion generation	0.0029345	3
BP	GO:0046597	negative regulation of viral entry into host cell	0.0029345	3
BP	GO:0070269	pyroptosis	0.0029345	3
BP	GO:1901032	negative regulation of response to reactive oxygen species	0.0029345	3
BP	GO:2001056	positive regulation of cysteine-type endopeptidase activity	0.00298976	7
BP	GO:1901214	regulation of neuron death	0.00315377	11
BP	GO:0031640	killing of cells of another organism	0.00316869	4
BP	GO:0035307	positive regulation of protein dephosphorylation	0.00316869	4
BP	GO:0050848	regulation of calcium-mediated signaling	0.00318054	5
BP	GO:1901653	cellular response to peptide	0.00327199	12
BP	GO:2000146	negative regulation of cell motility	0.00327199	12
BP	GO:0002689	negative regulation of leukocyte chemotaxis	0.00334195	3
BP	GO:0046641	positive regulation of alpha-beta T cell proliferation	0.00334195	3
BP	GO:1900120	regulation of receptor binding	0.00334195	3
BP	GO:0019058	viral life cycle	0.00347186	11
BP	GO:0001894	tissue homeostasis	0.00349449	10
BP	GO:1903201	regulation of oxidative stress-induced cell death	0.00356421	5
BP	GO:0071347	cellular response to interleukin-1	0.00361787	6
BP	GO:0032740	positive regulation of interleukin-17 production	0.00378235	3
BP	GO:0035458	cellular response to interferon-beta	0.00378235	3
BP	GO:0038095	Fc-epsilon receptor signaling pathway	0.00378235	3
BP	GO:0050855	regulation of B cell receptor signaling pathway	0.00378235	3
BP	GO:0007584	response to nutrient	0.00389341	7
BP	GO:0043433	negative regulation of DNA-binding transcription factor activity	0.00389624	8
BP	GO:0051271	negative regulation of cellular component movement	0.0038975	12
BP	GO:0051701	biological process involved in interaction with host	0.00402128	8
BP	GO:0051346	negative regulation of hydrolase activity	0.00406803	12
BP	GO:0060333	interferon-gamma-mediated signaling pathway	0.0042565	3
BP	GO:0001913	T cell mediated cytotoxicity	0.00429157	4
BP	GO:0043370	regulation of CD4-positive, alpha-beta T cell differentiation	0.00429157	4
BP	GO:0046638	positive regulation of alpha-beta T cell differentiation	0.00429157	4
BP	GO:0070231	T cell apoptotic process	0.00429157	4
BP	GO:0044409	entry into host	0.00433859	7
BP	GO:1904892	regulation of receptor signaling pathway via STAT	0.00448998	6
BP	GO:0048872	homeostasis of number of cells	0.00450128	10
BP	GO:0071622	regulation of granulocyte chemotaxis	0.00460919	4
BP	GO:0048545	response to steroid hormone	0.00468729	11
BP	GO:0002407	dendritic cell chemotaxis	0.00476513	3
BP	GO:0002726	positive regulation of T cell cytokine production	0.00476513	3
BP	GO:0031664	regulation of lipopolysaccharide-mediated signaling pathway	0.00476513	3
BP	GO:0033622	integrin activation	0.00476513	3
BP	GO:1901623	regulation of lymphocyte chemotaxis	0.00476513	3
BP	GO:1903901	negative regulation of viral life cycle	0.00476513	3
BP	GO:0051235	maintenance of location	0.00479323	11
BP	GO:1904019	epithelial cell apoptotic process	0.00487895	6
BP	GO:0009991	response to extracellular stimulus	0.00488014	14
BP	GO:0031960	response to corticosteroid	0.00499078	7
BP	GO:0050878	regulation of body fluid levels	0.00511636	12
BP	GO:0010921	regulation of phosphatase activity	0.00516963	5
BP	GO:0050832	defense response to fungus	0.00529108	4
BP	GO:0002220	innate immune response activating cell surface receptor signaling pathway	0.00530892	3
BP	GO:0032607	interferon-alpha production	0.00530892	3
BP	GO:0032647	regulation of interferon-alpha production	0.00530892	3
BP	GO:0036037	CD8-positive, alpha-beta T cell activation	0.00530892	3
BP	GO:1900017	positive regulation of cytokine production involved in inflammatory response	0.00530892	3
BP	GO:1902883	negative regulation of response to oxidative stress	0.00530892	3
BP	GO:2000117	negative regulation of cysteine-type endopeptidase activity	0.00543471	5
BP	GO:0002455	humoral immune response mediated by circulating immunoglobulin	0.0055081	6
BP	GO:0042063	gliogenesis	0.0055912	10
BP	GO:0010818	T cell chemotaxis	0.00588852	3
BP	GO:0090025	regulation of monocyte chemotaxis	0.00588852	3
BP	GO:0017157	regulation of exocytosis	0.00594503	8
BP	GO:0001960	negative regulation of cytokine-mediated signaling pathway	0.00599343	5
BP	GO:0034612	response to tumor necrosis factor	0.00611184	9
BP	GO:0010951	negative regulation of endopeptidase activity	0.00642923	9
BP	GO:0031529	ruffle organization	0.00643543	4
BP	GO:0043280	positive regulation of cysteine-type endopeptidase activity involved in apoptotic process	0.00643674	6
BP	GO:0045765	regulation of angiogenesis	0.00648593	11
BP	GO:1903203	regulation of oxidative stress-induced neuron death	0.00650453	3
BP	GO:0001776	leukocyte homeostasis	0.00659139	5
BP	GO:0070098	chemokine-mediated signaling pathway	0.00659139	5
BP	GO:0030336	negative regulation of cell migration	0.00662277	11
BP	GO:0001959	regulation of cytokine-mediated signaling pathway	0.00672547	7
BP	GO:0040013	negative regulation of locomotion	0.00675097	12
BP	GO:0032608	interferon-beta production	0.00685054	4
BP	GO:0032648	regulation of interferon-beta production	0.00685054	4
BP	GO:0002573	myeloid leukocyte differentiation	0.00703906	8
BP	GO:0043032	positive regulation of macrophage activation	0.00715749	3
BP	GO:0070498	interleukin-1-mediated signaling pathway	0.00715749	3
BP	GO:0050679	positive regulation of epithelial cell proliferation	0.00723526	8
BP	GO:0032481	positive regulation of type I interferon production	0.00728298	4
BP	GO:0050732	negative regulation of peptidyl-tyrosine phosphorylation	0.00728298	4
BP	GO:0001865	NK T cell differentiation	0.00733022	2
BP	GO:0002291	T cell activation via T cell receptor contact with antigen bound to MHC molecule on antigen presenting cell	0.00733022	2
BP	GO:0033007	negative regulation of mast cell activation involved in immune response	0.00733022	2
BP	GO:0035747	natural killer cell chemotaxis	0.00733022	2
BP	GO:0060368	regulation of Fc receptor mediated stimulatory signaling pathway	0.00733022	2
BP	GO:0070391	response to lipoteichoic acid	0.00733022	2
BP	GO:0071223	cellular response to lipoteichoic acid	0.00733022	2
BP	GO:1904464	regulation of matrix metallopeptidase secretion	0.00733022	2
BP	GO:1990773	matrix metallopeptidase secretion	0.00733022	2
BP	GO:2000659	regulation of interleukin-1-mediated signaling pathway	0.00733022	2
BP	GO:1901342	regulation of vasculature development	0.00734129	11
BP	GO:0060761	negative regulation of response to cytokine stimulus	0.00756492	5
BP	GO:0070997	neuron death	0.00764519	11
BP	GO:0035303	regulation of dephosphorylation	0.00775148	6
BP	GO:0045577	regulation of B cell differentiation	0.00784793	3
BP	GO:2000406	positive regulation of T cell migration	0.00784793	3
BP	GO:0006956	complement activation	0.00803601	6
BP	GO:0043491	protein kinase B signaling	0.00827887	8
BP	GO:0007498	mesoderm development	0.00832798	6
BP	GO:0032874	positive regulation of stress-activated MAPK cascade	0.00832798	6
BP	GO:0010466	negative regulation of peptidase activity	0.00840745	9
BP	GO:0032770	positive regulation of monooxygenase activity	0.0085763	3
BP	GO:0043304	regulation of mast cell degranulation	0.0085763	3
BP	GO:0043372	positive regulation of CD4-positive, alpha-beta T cell differentiation	0.0085763	3
BP	GO:0071353	cellular response to interleukin-4	0.0085763	3
BP	GO:1902624	positive regulation of neutrophil migration	0.0085763	3
BP	GO:0010950	positive regulation of endopeptidase activity	0.00861242	7
BP	GO:0050994	regulation of lipid catabolic process	0.0086872	4
BP	GO:0002604	regulation of dendritic cell antigen processing and presentation	0.00888135	2
BP	GO:0019372	lipoxygenase pathway	0.00888135	2
BP	GO:0032493	response to bacterial lipoprotein	0.00888135	2
BP	GO:0033625	positive regulation of integrin activation	0.00888135	2
BP	GO:0033632	regulation of cell-cell adhesion mediated by integrin	0.00888135	2
BP	GO:0034115	negative regulation of heterotypic cell-cell adhesion	0.00888135	2
BP	GO:0034145	positive regulation of toll-like receptor 4 signaling pathway	0.00888135	2
BP	GO:0040015	negative regulation of multicellular organism growth	0.00888135	2
BP	GO:0045060	negative thymic T cell selection	0.00888135	2
BP	GO:0046643	regulation of gamma-delta T cell activation	0.00888135	2
BP	GO:0070243	regulation of thymocyte apoptotic process	0.00888135	2
BP	GO:0070587	regulation of cell-cell adhesion involved in gastrulation	0.00888135	2
BP	GO:0098883	synapse pruning	0.00888135	2
BP	GO:0019079	viral genome replication	0.00893466	6
BP	GO:0070304	positive regulation of stress-activated protein kinase signaling cascade	0.00893466	6
BP	GO:0051651	maintenance of location in cell	0.00895698	8
BP	GO:0030316	osteoclast differentiation	0.0090129	5
BP	GO:0046579	positive regulation of Ras protein signal transduction	0.00919184	4
BP	GO:0036475	neuron death in response to oxidative stress	0.00934306	3
BP	GO:0043552	positive regulation of phosphatidylinositol 3-kinase activity	0.00934306	3
BP	GO:0045589	regulation of regulatory T cell differentiation	0.00934306	3
BP	GO:0002532	production of molecular mediator involved in inflammatory response	0.00940276	5
BP	GO:1990868	response to chemokine	0.00940276	5
BP	GO:1990869	cellular response to chemokine	0.00940276	5
BP	GO:0052126	movement in host environment	0.00941168	7
BP	GO:0032479	regulation of type I interferon production	0.00980408	5
BP	GO:0032606	type I interferon production	0.00980408	5
BP	GO:0036473	cell death in response to oxidative stress	0.00980408	5
BP	GO:0016032	viral process	0.0101248	12
BP	GO:0050850	positive regulation of calcium-mediated signaling	0.0101486	3
BP	GO:0070232	regulation of T cell apoptotic process	0.0101486	3
BP	GO:0070670	response to interleukin-4	0.0101486	3
BP	GO:0034340	response to type I interferon	0.0102575	4
BP	GO:0045670	regulation of osteoclast differentiation	0.0102575	4
BP	GO:0050918	positive chemotaxis	0.0102575	4
BP	GO:0060249	anatomical structure homeostasis	0.0103393	10
BP	GO:0002024	diet induced thermogenesis	0.0105652	2
BP	GO:0002638	negative regulation of immunoglobulin production	0.0105652	2
BP	GO:0002674	negative regulation of acute inflammatory response	0.0105652	2
BP	GO:0002887	negative regulation of myeloid leukocyte mediated immunity	0.0105652	2
BP	GO:0031953	negative regulation of protein autophosphorylation	0.0105652	2
BP	GO:0032252	secretory granule localization	0.0105652	2
BP	GO:0043312	neutrophil degranulation	0.0105652	2
BP	GO:0070493	thrombin-activated receptor signaling pathway	0.0105652	2
BP	GO:0070586	cell-cell adhesion involved in gastrulation	0.0105652	2
BP	GO:0090209	negative regulation of triglyceride metabolic process	0.0105652	2
BP	GO:1900227	positive regulation of NLRP3 inflammasome complex assembly	0.0105652	2
BP	GO:0043270	positive regulation of ion transport	0.0108179	9
BP	GO:0016311	dephosphorylation	0.0108586	12
BP	GO:0050921	positive regulation of chemotaxis	0.010944	6
BP	GO:1903305	regulation of regulated secretory pathway	0.010944	6
BP	GO:0002446	neutrophil mediated immunity	0.0109932	3
BP	GO:0010737	protein kinase A signaling	0.0109932	3
BP	GO:0034260	negative regulation of GTPase activity	0.0109932	3
BP	GO:0071214	cellular response to abiotic stimulus	0.0112127	10
BP	GO:0104004	cellular response to environmental stimulus	0.0112127	10
BP	GO:0046328	regulation of JNK cascade	0.0113076	6
BP	GO:0071356	cellular response to tumor necrosis factor	0.0115193	8
BP	GO:0045742	positive regulation of epidermal growth factor receptor signaling pathway	0.0118773	3
BP	GO:0031665	negative regulation of lipopolysaccharide-mediated signaling pathway	0.0123779	2
BP	GO:0036005	response to macrophage colony-stimulating factor	0.0123779	2
BP	GO:0036006	cellular response to macrophage colony-stimulating factor stimulus	0.0123779	2
BP	GO:1900426	positive regulation of defense response to bacterium	0.0123779	2
BP	GO:1905874	regulation of postsynaptic density organization	0.0123779	2
BP	GO:2001198	regulation of dendritic cell differentiation	0.0123779	2
BP	GO:0014065	phosphatidylinositol 3-kinase signaling	0.0124494	6
BP	GO:0051896	regulation of protein kinase B signaling	0.0124695	7
BP	GO:0042130	negative regulation of T cell proliferation	0.0126216	4
BP	GO:0045732	positive regulation of protein catabolic process	0.0126825	8
BP	GO:0042092	type 2 immune response	0.0128011	3
BP	GO:0090218	positive regulation of lipid kinase activity	0.0128011	3
BP	GO:0046718	viral entry into host cell	0.0132542	6
BP	GO:0050922	negative regulation of chemotaxis	0.0132625	4
BP	GO:0034614	cellular response to reactive oxygen species	0.01367	6
BP	GO:2000377	regulation of reactive oxygen species metabolic process	0.01367	6
BP	GO:1901186	positive regulation of ERBB signaling pathway	0.013765	3
BP	GO:0051057	positive regulation of small GTPase mediated signal transduction	0.0139237	4
BP	GO:0010952	positive regulation of peptidase activity	0.0142412	7
BP	GO:0002756	MyD88-independent toll-like receptor signaling pathway	0.0143159	2
BP	GO:0003376	sphingosine-1-phosphate receptor signaling pathway	0.0143159	2
BP	GO:0010896	regulation of triglyceride catabolic process	0.0143159	2
BP	GO:0035589	G protein-coupled purinergic nucleotide receptor signaling pathway	0.0143159	2
BP	GO:0042182	ketone catabolic process	0.0143159	2
BP	GO:0043301	negative regulation of leukocyte degranulation	0.0143159	2
BP	GO:0043374	CD8-positive, alpha-beta T cell differentiation	0.0143159	2
BP	GO:0051764	actin crosslink formation	0.0143159	2
BP	GO:0060628	regulation of ER to Golgi vesicle-mediated transport	0.0143159	2
BP	GO:0071801	regulation of podosome assembly	0.0143159	2
BP	GO:0007173	epidermal growth factor receptor signaling pathway	0.014481	5
BP	GO:0002691	regulation of cellular extravasation	0.014769	3
BP	GO:0031334	positive regulation of protein-containing complex assembly	0.0149979	7
BP	GO:0006766	vitamin metabolic process	0.0150182	5
BP	GO:0008360	regulation of cell shape	0.0154243	6
BP	GO:0030866	cortical actin cytoskeleton organization	0.0158134	3
BP	GO:0006470	protein dephosphorylation	0.0158348	9
BP	GO:0042058	regulation of epidermal growth factor receptor signaling pathway	0.0160315	4
BP	GO:0014066	regulation of phosphatidylinositol 3-kinase signaling	0.0161323	5
BP	GO:0031667	response to nutrient levels	0.0161611	12
BP	GO:0045834	positive regulation of lipid metabolic process	0.0163574	6
BP	GO:0002468	dendritic cell antigen processing and presentation	0.0163755	2
BP	GO:0002679	respiratory burst involved in defense response	0.0163755	2
BP	GO:0032725	positive regulation of granulocyte macrophage colony-stimulating factor production	0.0163755	2
BP	GO:0044406	adhesion of symbiont to host	0.0163755	2
BP	GO:0071639	positive regulation of monocyte chemotactic protein-1 production	0.0163755	2
BP	GO:0051403	stress-activated MAPK cascade	0.0166895	8
BP	GO:0061515	myeloid cell development	0.0167761	4
BP	GO:0031623	receptor internalization	0.0173002	5
BP	GO:0002534	cytokine production involved in inflammatory response	0.0175421	4
BP	GO:1900015	regulation of cytokine production involved in inflammatory response	0.0175421	4
BP	GO:0014911	positive regulation of smooth muscle cell migration	0.018024	3
BP	GO:0031952	regulation of protein autophosphorylation	0.018024	3
BP	GO:0031649	heat generation	0.0185532	2
BP	GO:0051014	actin filament severing	0.0185532	2
BP	GO:0070242	thymocyte apoptotic process	0.0185532	2
BP	GO:0070431	nucleotide-binding oligomerization domain containing 2 signaling pathway	0.0185532	2
BP	GO:0090520	sphingolipid mediated signaling pathway	0.0185532	2
BP	GO:0090257	regulation of muscle system process	0.018603	8
BP	GO:0051017	actin filament bundle assembly	0.0188594	6
BP	GO:0006919	activation of cysteine-type endopeptidase activity involved in apoptotic process	0.0191386	4
BP	GO:0044106	cellular amine metabolic process	0.0191549	5
BP	GO:0006775	fat-soluble vitamin metabolic process	0.0191904	3
BP	GO:0032691	negative regulation of interleukin-1 beta production	0.0191904	3
BP	GO:0031098	stress-activated protein kinase signaling cascade	0.0194107	8
BP	GO:0002761	regulation of myeloid leukocyte differentiation	0.019801	5
BP	GO:0050856	regulation of T cell receptor signaling pathway	0.0203977	3
BP	GO:0097178	ruffle assembly	0.0203977	3
BP	GO:2000404	regulation of T cell migration	0.0203977	3
BP	GO:0043500	muscle adaptation	0.0204613	5
BP	GO:0014068	positive regulation of phosphatidylinositol 3-kinase signaling	0.0208222	4
BP	GO:1901184	regulation of ERBB signaling pathway	0.0208222	4
BP	GO:0002544	chronic inflammatory response	0.0208456	2
BP	GO:0002830	positive regulation of type 2 immune response	0.0208456	2
BP	GO:0003198	epithelial to mesenchymal transition involved in endocardial cushion formation	0.0208456	2
BP	GO:0016264	gap junction assembly	0.0208456	2
BP	GO:0020027	hemoglobin metabolic process	0.0208456	2
BP	GO:0032604	granulocyte macrophage colony-stimulating factor production	0.0208456	2
BP	GO:0032645	regulation of granulocyte macrophage colony-stimulating factor production	0.0208456	2
BP	GO:0033631	cell-cell adhesion mediated by integrin	0.0208456	2
BP	GO:0044247	cellular polysaccharide catabolic process	0.0208456	2
BP	GO:0055119	relaxation of cardiac muscle	0.0208456	2
BP	GO:0070230	positive regulation of lymphocyte apoptotic process	0.0208456	2
BP	GO:0140374	antiviral innate immune response	0.0208456	2
BP	GO:1901569	fatty acid derivative catabolic process	0.0208456	2
BP	GO:0061572	actin filament bundle organization	0.0210403	6
BP	GO:0051928	positive regulation of calcium ion transport	0.0211358	5
BP	GO:1901215	negative regulation of neuron death	0.0216088	7
BP	GO:0042088	T-helper 1 type immune response	0.0216459	3
BP	GO:0046427	positive regulation of receptor signaling pathway via JAK-STAT	0.0216459	3
BP	GO:0009308	amine metabolic process	0.0225279	5
BP	GO:0038127	ERBB signaling pathway	0.0225279	5
BP	GO:0070741	response to interleukin-6	0.022935	3
BP	GO:0090199	regulation of release of cytochrome c from mitochondria	0.022935	3
BP	GO:1904707	positive regulation of vascular associated smooth muscle cell proliferation	0.022935	3
BP	GO:0010811	positive regulation of cell-substrate adhesion	0.0232458	5
BP	GO:0071901	negative regulation of protein serine/threonine kinase activity	0.0232458	5
BP	GO:0002693	positive regulation of cellular extravasation	0.0232492	2
BP	GO:0006957	complement activation, alternative pathway	0.0232492	2
BP	GO:0031643	positive regulation of myelination	0.0232492	2
BP	GO:0048535	lymph node development	0.0232492	2
BP	GO:0050665	hydrogen peroxide biosynthetic process	0.0232492	2
BP	GO:0060044	negative regulation of cardiac muscle cell proliferation	0.0232492	2
BP	GO:0150078	positive regulation of neuroinflammatory response	0.0232492	2
BP	GO:0006469	negative regulation of protein kinase activity	0.0236669	7
BP	GO:0043087	regulation of GTPase activity	0.0236914	10
BP	GO:0002244	hematopoietic progenitor cell differentiation	0.0239782	5
BP	GO:0019884	antigen processing and presentation of exogenous antigen	0.024265	3
BP	GO:0097028	dendritic cell differentiation	0.024265	3
BP	GO:0014910	regulation of smooth muscle cell migration	0.0244551	4
BP	GO:0033273	response to vitamin	0.0244551	4
BP	GO:0071466	cellular response to xenobiotic stimulus	0.0246225	6
BP	GO:0006953	acute-phase response	0.025636	3
BP	GO:0010543	regulation of platelet activation	0.025636	3
BP	GO:0061028	establishment of endothelial barrier	0.025636	3
BP	GO:0000272	polysaccharide catabolic process	0.0257607	2
BP	GO:0010738	regulation of protein kinase A signaling	0.0257607	2
BP	GO:0030050	vesicle transport along actin filament	0.0257607	2
BP	GO:0034162	toll-like receptor 9 signaling pathway	0.0257607	2
BP	GO:0035743	CD4-positive, alpha-beta T cell cytokine production	0.0257607	2
BP	GO:2000269	regulation of fibroblast apoptotic process	0.0257607	2
BP	GO:0055072	iron ion homeostasis	0.0264063	4
BP	GO:0030225	macrophage differentiation	0.0270477	3
BP	GO:1904894	positive regulation of receptor signaling pathway via STAT	0.0270477	3
BP	GO:0099175	regulation of postsynapse organization	0.0274159	4
BP	GO:0006911	phagocytosis, engulfment	0.0278633	5
BP	GO:0010469	regulation of signaling receptor activity	0.0279024	6
BP	GO:0097191	extrinsic apoptotic signaling pathway	0.0281806	7
BP	GO:0003228	atrial cardiac muscle tissue development	0.0283769	2
BP	GO:0035455	response to interferon-alpha	0.0283769	2
BP	GO:0043373	CD4-positive, alpha-beta T cell lineage commitment	0.0283769	2
BP	GO:0045591	positive regulation of regulatory T cell differentiation	0.0283769	2
BP	GO:0070233	negative regulation of T cell apoptotic process	0.0283769	2
BP	GO:1900225	regulation of NLRP3 inflammasome complex assembly	0.0283769	2
BP	GO:1900424	regulation of defense response to bacterium	0.0283769	2
BP	GO:1903204	negative regulation of oxidative stress-induced neuron death	0.0283769	2
BP	GO:1901216	positive regulation of neuron death	0.0284483	4
BP	GO:0006692	prostanoid metabolic process	0.0285002	3
BP	GO:0006693	prostaglandin metabolic process	0.0285002	3
BP	GO:2000107	negative regulation of leukocyte apoptotic process	0.0285002	3
BP	GO:0002639	positive regulation of immunoglobulin production	0.0299934	3
BP	GO:0009409	response to cold	0.0299934	3
BP	GO:0048015	phosphatidylinositol-mediated signaling	0.0307251	6
BP	GO:0002029	desensitization of G protein-coupled receptor signaling pathway	0.0310945	2
BP	GO:0007252	I-kappaB phosphorylation	0.0310945	2
BP	GO:0022401	negative adaptation of signaling pathway	0.0310945	2
BP	GO:0030220	platelet formation	0.0310945	2
BP	GO:0030449	regulation of complement activation	0.0310945	2
BP	GO:0032727	positive regulation of interferon-alpha production	0.0310945	2
BP	GO:0033005	positive regulation of mast cell activation	0.0310945	2
BP	GO:0071605	monocyte chemotactic protein-1 production	0.0310945	2
BP	GO:0071637	regulation of monocyte chemotactic protein-1 production	0.0310945	2
BP	GO:0099515	actin filament-based transport	0.0310945	2
BP	GO:0150146	cell junction disassembly	0.0310945	2
BP	GO:1901739	regulation of myoblast fusion	0.0310945	2
BP	GO:0002204	somatic recombination of immunoglobulin genes involved in immune response	0.0315272	3
BP	GO:0002208	somatic diversification of immunoglobulins involved in immune response	0.0315272	3
BP	GO:0045190	isotype switching	0.0315272	3
BP	GO:0070301	cellular response to hydrogen peroxide	0.031683	4
BP	GO:0030048	actin filament-based movement	0.0321269	5
BP	GO:0014909	smooth muscle cell migration	0.0328073	4
BP	GO:0035304	regulation of protein dephosphorylation	0.0328073	4
BP	GO:0098742	cell-cell adhesion via plasma-membrane adhesion molecules	0.032881	8
BP	GO:0062197	cellular response to chemical stress	0.0333236	9
BP	GO:0048017	inositol lipid-mediated signaling	0.0337286	6
BP	GO:0002363	alpha-beta T cell lineage commitment	0.0339105	2
BP	GO:0007398	ectoderm development	0.0339105	2
BP	GO:0023058	adaptation of signaling pathway	0.0339105	2
BP	GO:0030277	maintenance of gastrointestinal epithelium	0.0339105	2
BP	GO:0032700	negative regulation of interleukin-17 production	0.0339105	2
BP	GO:0034755	iron ion transmembrane transport	0.0339105	2
BP	GO:0035584	calcium-mediated signaling using intracellular calcium source	0.0339105	2
BP	GO:0036344	platelet morphogenesis	0.0339105	2
BP	GO:0043369	CD4-positive or CD8-positive, alpha-beta T cell lineage commitment	0.0339105	2
BP	GO:0044346	fibroblast apoptotic process	0.0339105	2
BP	GO:0048714	positive regulation of oligodendrocyte differentiation	0.0339105	2
BP	GO:0061081	positive regulation of myeloid leukocyte cytokine production involved in immune response	0.0339105	2
BP	GO:1903428	positive regulation of reactive oxygen species biosynthetic process	0.0339105	2
BP	GO:1903202	negative regulation of oxidative stress-induced cell death	0.0347158	3
BP	GO:0034109	homotypic cell-cell adhesion	0.0351252	4
BP	GO:0045185	maintenance of protein location	0.0351252	4
BP	GO:0099024	plasma membrane invagination	0.0358161	5
BP	GO:0034599	cellular response to oxidative stress	0.035937	8
BP	GO:0001954	positive regulation of cell-matrix adhesion	0.0363703	3
BP	GO:0045620	negative regulation of lymphocyte differentiation	0.0363703	3
BP	GO:0008277	regulation of G protein-coupled receptor signaling pathway	0.0367776	5
BP	GO:0031644	regulation of nervous system process	0.0367776	5
BP	GO:0032693	negative regulation of interleukin-10 production	0.0368218	2
BP	GO:0060353	regulation of cell adhesion molecule production	0.0368218	2
BP	GO:0032970	regulation of actin filament-based process	0.037158	10
BP	GO:0019216	regulation of lipid metabolic process	0.0372815	9
BP	GO:0097305	response to alcohol	0.0374206	7
BP	GO:0003012	muscle system process	0.037482	11
BP	GO:0051384	response to glucocorticoid	0.0377548	5
BP	GO:0055076	transition metal ion homeostasis	0.0377548	5
BP	GO:0007015	actin filament organization	0.03799	11
BP	GO:0001836	release of cytochrome c from mitochondria	0.0380647	3
BP	GO:0010332	response to gamma radiation	0.0380647	3
BP	GO:0033673	negative regulation of kinase activity	0.0381484	7
BP	GO:0046578	regulation of Ras protein signal transduction	0.03858	6
BP	GO:0051260	protein homooligomerization	0.03858	6
BP	GO:0007566	embryo implantation	0.0397988	3
BP	GO:0032768	regulation of monooxygenase activity	0.0397988	3
BP	GO:0043551	regulation of phosphatidylinositol 3-kinase activity	0.0397988	3
BP	GO:0046456	icosanoid biosynthetic process	0.0397988	3
BP	GO:0051289	protein homotetramerization	0.0397988	3
BP	GO:0034315	regulation of Arp2/3 complex-mediated actin nucleation	0.0398254	2
BP	GO:0090023	positive regulation of neutrophil chemotaxis	0.0398254	2
BP	GO:0051648	vesicle localization	0.0402909	6
BP	GO:0032147	activation of protein kinase activity	0.0407813	5
BP	GO:0007369	gastrulation	0.0411642	6
BP	GO:1903531	negative regulation of secretion by cell	0.0418219	5
BP	GO:0007265	Ras protein signal transduction	0.0421858	9
BP	GO:0019233	sensory perception of pain	0.0426357	4
BP	GO:0010324	membrane invagination	0.0428785	5
BP	GO:0006929	substrate-dependent cell migration	0.0429183	2
BP	GO:0031579	membrane raft organization	0.0429183	2
BP	GO:0032816	positive regulation of natural killer cell activation	0.0429183	2
BP	GO:0043302	positive regulation of leukocyte degranulation	0.0429183	2
BP	GO:0045932	negative regulation of muscle contraction	0.0429183	2
BP	GO:0050860	negative regulation of T cell receptor signaling pathway	0.0429183	2
BP	GO:0070423	nucleotide-binding oligomerization domain containing signaling pathway	0.0429183	2
BP	GO:1903306	negative regulation of regulated secretory pathway	0.0429183	2
BP	GO:0006826	iron ion transport	0.0433853	3
BP	GO:0043666	regulation of phosphoprotein phosphatase activity	0.0433853	3
BP	GO:0051656	establishment of organelle localization	0.0434332	10
BP	GO:0016485	protein processing	0.0435042	7
BP	GO:0014013	regulation of gliogenesis	0.0439688	4
BP	GO:0016447	somatic recombination of immunoglobulin gene segments	0.0452371	3
BP	GO:0051702	biological process involved in interaction with symbiont	0.0453251	4
BP	GO:1904062	regulation of cation transmembrane transport	0.0454626	9
BP	GO:0051051	negative regulation of transport	0.0456151	11
BP	GO:0003094	glomerular filtration	0.0460978	2
BP	GO:0010954	positive regulation of protein processing	0.0460978	2
BP	GO:0034143	regulation of toll-like receptor 4 signaling pathway	0.0460978	2
BP	GO:0035872	nucleotide-binding domain, leucine rich repeat containing receptor signaling pathway	0.0460978	2
BP	GO:0042832	defense response to protozoan	0.0460978	2
BP	GO:0060352	cell adhesion molecule production	0.0460978	2
BP	GO:0090200	positive regulation of release of cytochrome c from mitochondria	0.0460978	2
BP	GO:0051047	positive regulation of secretion	0.0469884	8
BP	GO:0030865	cortical cytoskeleton organization	0.0471276	3
BP	GO:1903409	reactive oxygen species biosynthetic process	0.0471276	3
BP	GO:0009410	response to xenobiotic stimulus	0.0477828	10
BP	GO:0032872	regulation of stress-activated MAPK cascade	0.0485807	6
BP	GO:0001562	response to protozoan	0.0493609	2
BP	GO:0002719	negative regulation of cytokine production involved in immune response	0.0493609	2
BP	GO:0010561	negative regulation of glycoprotein biosynthetic process	0.0493609	2
BP	GO:0071624	positive regulation of granulocyte chemotaxis	0.0493609	2
BP	GO:0071880	adenylate cyclase-activating adrenergic receptor signaling pathway	0.0493609	2
BP	GO:0097205	renal filtration	0.0493609	2
BP	GO:2000108	positive regulation of leukocyte apoptotic process	0.0493609	2
BP	GO:0014812	muscle cell migration	0.0495332	4
BP	GO:0030902	hindbrain development	0.0495541	5
CC	GO:0042581	specific granule	8.52886e-20	25
CC	GO:0070820	tertiary granule	1.58799e-19	25
CC	GO:0030667	secretory granule membrane	2.212e-18	31
CC	GO:0034774	secretory granule lumen	3.36058e-15	28
CC	GO:0060205	cytoplasmic vesicle lumen	4.2562e-15	28
CC	GO:0031983	vesicle lumen	4.97504e-15	28
CC	GO:0009897	external side of plasma membrane	5.04963e-13	30
CC	GO:0101002	ficolin-1-rich granule	6.12665e-13	20
CC	GO:0070821	tertiary granule membrane	6.80645e-13	14
CC	GO:0035579	specific granule membrane	1.59047e-11	14
CC	GO:0101003	ficolin-1-rich granule membrane	2.26323e-11	12
CC	GO:0035580	specific granule lumen	8.34911e-09	10
CC	GO:0030139	endocytic vesicle	3.43996e-08	20
CC	GO:0042105	alpha-beta T cell receptor complex	1.71361e-07	5
CC	GO:0045335	phagocytic vesicle	3.20551e-07	12
CC	GO:1904724	tertiary granule lumen	6.12999e-07	8
CC	GO:0001772	immunological synapse	1.68381e-06	7
CC	GO:0045121	membrane raft	8.00699e-06	16
CC	GO:0098857	membrane microdomain	8.32028e-06	16
CC	GO:0098802	plasma membrane signaling receptor complex	2.03769e-05	15
CC	GO:0001891	phagocytic cup	3.03053e-05	5
CC	GO:0030666	endocytic vesicle membrane	5.89866e-05	11
CC	GO:1904813	ficolin-1-rich granule lumen	0.00025245	8
CC	GO:0032587	ruffle membrane	0.000310808	7
CC	GO:0015629	actin cytoskeleton	0.00038592	17
CC	GO:0030669	clathrin-coated endocytic vesicle membrane	0.000387017	6
CC	GO:0001726	ruffle	0.00061304	9
CC	GO:0042101	T cell receptor complex	0.000687776	8
CC	GO:0043020	NADPH oxidase complex	0.000754407	3
CC	GO:0005884	actin filament	0.000781201	7
CC	GO:0035578	azurophil granule lumen	0.00133974	6
CC	GO:0045334	clathrin-coated endocytic vesicle	0.00133974	6
CC	GO:0005767	secondary lysosome	0.00136845	3
CC	GO:0061702	inflammasome complex	0.00162613	3
CC	GO:0031225	anchored component of membrane	0.00192288	8
CC	GO:0031256	leading edge membrane	0.00238975	8
CC	GO:0030670	phagocytic vesicle membrane	0.0035963	5
CC	GO:0030665	clathrin-coated vesicle membrane	0.00365611	6
CC	GO:0044853	plasma membrane raft	0.00399157	6
CC	GO:0005766	primary lysosome	0.00471137	7
CC	GO:0042582	azurophil granule	0.00471137	7
CC	GO:0002102	podosome	0.00654038	3
CC	GO:0043197	dendritic spine	0.00820024	7
CC	GO:0044309	neuron spine	0.0084522	7
CC	GO:1905286	serine-type peptidase complex	0.00891445	2
CC	GO:0031252	cell leading edge	0.00994241	12
CC	GO:0005925	focal adhesion	0.0104824	12
CC	GO:0030055	cell-substrate junction	0.0122396	12
CC	GO:0044194	cytolytic granule	0.0124236	2
CC	GO:0005911	cell-cell junction	0.0158177	13
CC	GO:0005775	vacuolar lumen	0.0288436	6
CC	GO:0030662	coated vesicle membrane	0.0302658	6
CC	GO:0097038	perinuclear endoplasmic reticulum	0.0312046	2
CC	GO:0005902	microvillus	0.0318837	4
CC	GO:0031091	platelet alpha granule	0.0330143	4
CC	GO:0071682	endocytic vesicle lumen	0.0369508	2
CC	GO:0030136	clathrin-coated vesicle	0.0433052	6
CC	GO:0098562	cytoplasmic side of membrane	0.0442206	6
MF	GO:0140375	immune receptor activity	2.32066e-10	16
MF	GO:0038187	pattern recognition receptor activity	1.48231e-09	8
MF	GO:0003953	NAD+ nucleosidase activity	8.10063e-08	7
MF	GO:0050135	NAD(P)+ nucleosidase activity	1.85409e-06	5
MF	GO:0061809	NAD+ nucleotidase, cyclic ADP-ribose generating	1.85409e-06	5
MF	GO:0042834	peptidoglycan binding	3.55558e-06	5
MF	GO:0016799	hydrolase activity, hydrolyzing N-glycosyl compounds	5.276e-06	7
MF	GO:0001530	lipopolysaccharide binding	6.32418e-06	6
MF	GO:0050786	RAGE receptor binding	6.96201e-06	4
MF	GO:0001540	amyloid-beta binding	1.5865e-05	8
MF	GO:0004875	complement receptor activity	1.60567e-05	4
MF	GO:0035325	Toll-like receptor binding	1.60567e-05	4
MF	GO:0019865	immunoglobulin binding	1.64834e-05	5
MF	GO:0004896	cytokine receptor activity	5.89802e-05	8
MF	GO:0005539	glycosaminoglycan binding	0.00010389	12
MF	GO:0005126	cytokine receptor binding	0.00010949	13
MF	GO:0019955	cytokine binding	0.000151149	9
MF	GO:0016798	hydrolase activity, acting on glycosyl bonds	0.000177251	9
MF	GO:0071723	lipopeptide binding	0.000289905	3
MF	GO:0001784	phosphotyrosine residue binding	0.00033635	5
MF	GO:0019864	IgG binding	0.000394561	3
MF	GO:0003779	actin binding	0.000415435	16
MF	GO:0005125	cytokine activity	0.000438966	11
MF	GO:0045309	protein phosphorylated amino acid binding	0.000952645	5
MF	GO:0042277	peptide binding	0.00179154	12
MF	GO:0051015	actin filament binding	0.00297426	9
MF	GO:0004715	non-membrane spanning protein tyrosine kinase activity	0.00338268	4
MF	GO:0033218	amide binding	0.00400771	13
MF	GO:0061134	peptidase regulator activity	0.00477001	9
MF	GO:0051019	mitogen-activated protein kinase binding	0.00533706	3
MF	GO:0005543	phospholipid binding	0.00557378	14
MF	GO:0048306	calcium-dependent protein binding	0.00709151	5
MF	GO:0043325	phosphatidylinositol-3,4-bisphosphate binding	0.00727644	3
MF	GO:0051219	phosphoprotein binding	0.00743613	5
MF	GO:0017124	SH3 domain binding	0.00779602	6
MF	GO:0004955	prostaglandin receptor activity	0.00793147	2
MF	GO:0016175	superoxide-generating NAD(P)H oxidase activity	0.00793147	2
MF	GO:0042608	T cell receptor binding	0.00793147	2
MF	GO:0030695	GTPase regulator activity	0.00807638	14
MF	GO:0060589	nucleoside-triphosphatase regulator activity	0.00807638	14
MF	GO:0004954	prostanoid receptor activity	0.00960633	2
MF	GO:0043422	protein kinase B binding	0.00960633	2
MF	GO:0015926	glucosidase activity	0.0114235	2
MF	GO:0032396	inhibitory MHC class I receptor activity	0.0114235	2
MF	GO:0070851	growth factor receptor binding	0.0127458	6
MF	GO:0030246	carbohydrate binding	0.0129318	9
MF	GO:0089720	caspase binding	0.0133786	2
MF	GO:0005096	GTPase activator activity	0.0141152	9
MF	GO:0045028	G protein-coupled purinergic nucleotide receptor activity	0.0154677	2
MF	GO:0005547	phosphatidylinositol-3,4,5-trisphosphate binding	0.016456	3
MF	GO:0004953	icosanoid receptor activity	0.0176867	2
MF	GO:0036041	long-chain fatty acid binding	0.0176867	2
MF	GO:0050664	oxidoreductase activity, acting on NAD(P)H, oxygen as acceptor	0.0176867	2
MF	GO:0061135	endopeptidase regulator activity	0.0183319	7
MF	GO:0048018	receptor ligand activity	0.0186429	13
MF	GO:0004115	3',5'-cyclic-AMP phosphodiesterase activity	0.0200315	2
MF	GO:0045125	bioactive lipid receptor activity	0.0200315	2
MF	GO:0050700	CARD domain binding	0.0200315	2
MF	GO:0070403	NAD+ binding	0.0200315	2
MF	GO:1990782	protein tyrosine kinase binding	0.020242	5
MF	GO:0030546	signaling receptor activator activity	0.020673	13
MF	GO:0005178	integrin binding	0.0213024	6
MF	GO:0016504	peptidase activator activity	0.0213488	3
MF	GO:0005001	transmembrane receptor protein tyrosine phosphatase activity	0.0224985	2
MF	GO:0005149	interleukin-1 receptor binding	0.0224985	2
MF	GO:0008656	cysteine-type endopeptidase activator activity involved in apoptotic process	0.0224985	2
MF	GO:0019198	transmembrane receptor protein phosphatase activity	0.0224985	2
MF	GO:0032393	MHC class I receptor activity	0.0224985	2
MF	GO:0038024	cargo receptor activity	0.023755	4
MF	GO:0045236	CXCR chemokine receptor binding	0.0250837	2
MF	GO:0008009	chemokine activity	0.0300192	3
MF	GO:0016810	hydrolase activity, acting on carbon-nitrogen (but not peptide) bonds	0.0305621	5
MF	GO:0016505	peptidase activator activity involved in apoptotic process	0.0305942	2
MF	GO:0030159	signaling receptor complex adaptor activity	0.031619	3
MF	GO:0001614	purinergic nucleotide receptor activity	0.0335123	2
MF	GO:0016502	nucleotide receptor activity	0.0335123	2
MF	GO:0005085	guanyl-nucleotide exchange factor activity	0.0354747	7
MF	GO:0033691	sialic acid binding	0.0365343	2
MF	GO:0004866	endopeptidase inhibitor activity	0.0389774	6
MF	GO:0004114	3',5'-cyclic-nucleotide phosphodiesterase activity	0.0396569	2
MF	GO:0004869	cysteine-type endopeptidase inhibitor activity	0.0421323	3
MF	GO:0003924	GTPase activity	0.0441216	9
MF	GO:0030414	peptidase inhibitor activity	0.0454874	6
MF	GO:0004112	cyclic-nucleotide phosphodiesterase activity	0.0461903	2
MF	GO:0001786	phosphatidylserine binding	0.0499943	3

## Sheet: S7
ID	Description	pvalue	Count
hsa04640	Hematopoietic cell lineage	5.2983e-11	15
hsa05150	Staphylococcus aureus infection	4.07745e-10	14
hsa05140	Leishmaniasis	3.52991e-09	12
hsa05144	Malaria	6.05802e-09	10
hsa05340	Primary immunodeficiency	7.29808e-09	9
hsa05142	Chagas disease	9.66578e-09	13
hsa04660	T cell receptor signaling pathway	1.22936e-08	13
hsa04060	Cytokine-cytokine receptor interaction	6.14792e-08	20
hsa04613	Neutrophil extracellular trap formation	8.04423e-08	16
hsa05152	Tuberculosis	1.34834e-06	14
hsa05235	PD-L1 expression and PD-1 checkpoint pathway in cancer	1.74012e-06	10
hsa05162	Measles	2.68826e-06	12
hsa05134	Legionellosis	3.62913e-06	8
hsa05133	Pertussis	3.76002e-06	9
hsa05171	Coronavirus disease - COVID-19	5.62174e-06	15
hsa05321	Inflammatory bowel disease	9.92601e-06	8
hsa04659	Th17 cell differentiation	1.01671e-05	10
hsa04621	NOD-like receptor signaling pathway	1.0637e-05	13
hsa05417	Lipid and atherosclerosis	1.08351e-05	14
hsa05135	Yersinia infection	1.43102e-05	11
hsa04061	Viral protein interaction with cytokine and cytokine receptor	3.5979e-05	9
hsa05146	Amoebiasis	4.21359e-05	9
hsa04620	Toll-like receptor signaling pathway	4.91616e-05	9
hsa04662	B cell receptor signaling pathway	6.59716e-05	8
hsa04062	Chemokine signaling pathway	7.0898e-05	12
hsa04658	Th1 and Th2 cell differentiation	0.000126164	8
hsa04380	Osteoclast differentiation	0.000244614	9
hsa04064	NF-kappa B signaling pathway	0.000296006	8
hsa04650	Natural killer cell mediated cytotoxicity	0.000308028	9
hsa05145	Toxoplasmosis	0.000489562	8
hsa05164	Influenza A	0.00049225	10
hsa04610	Complement and coagulation cascades	0.00050544	7
hsa04145	Phagosome	0.000863367	9
hsa04514	Cell adhesion molecules	0.00108673	9
hsa05130	Pathogenic Escherichia coli infection	0.00146484	10
hsa04625	C-type lectin receptor signaling pathway	0.001565	7
hsa04630	JAK-STAT signaling pathway	0.00160572	9
hsa05132	Salmonella infection	0.00259019	11
hsa04670	Leukocyte transendothelial migration	0.00264736	7
hsa05143	African trypanosomiasis	0.00302278	4
hsa05166	Human T-cell leukemia virus 1 infection	0.00351387	10
hsa05323	Rheumatoid arthritis	0.00416989	6
hsa04666	Fc gamma R-mediated phagocytosis	0.00512569	6
hsa04623	Cytosolic DNA-sensing pathway	0.0076509	5
hsa04668	TNF signaling pathway	0.0110409	6
hsa05310	Asthma	0.0139286	3
hsa04217	Necroptosis	0.0156497	7
hsa04611	Platelet activation	0.0161989	6
hsa05169	Epstein-Barr virus infection	0.0180242	8
hsa04657	IL-17 signaling pathway	0.0190289	5
hsa05170	Human immunodeficiency virus 1 infection	0.02333	8
hsa05330	Allograft rejection	0.0240608	3
hsa04933	AGE-RAGE signaling pathway in diabetic complications	0.0241595	5
hsa04924	Renin secretion	0.0264839	4
hsa05418	Fluid shear stress and atherosclerosis	0.0267393	6
hsa04936	Alcoholic liver disease	0.0292895	6
hsa04612	Antigen processing and presentation	0.0390835	4
hsa05202	Transcriptional misregulation in cancer	0.0395376	7
hsa04672	Intestinal immune network for IgA production	0.0461748	3

## Sheet: S8
ONTOLOGY	ID	Description	pvalue	Count
BP	GO:0060324	face development	6.67716e-05	3
BP	GO:0072012	glomerulus vasculature development	0.000900196	2
BP	GO:0061437	renal system vasculature development	0.00103912	2
BP	GO:0061440	kidney vasculature development	0.00103912	2
BP	GO:0042471	ear morphogenesis	0.00107457	3
BP	GO:0048562	embryonic organ morphogenesis	0.00132167	4
BP	GO:0030198	extracellular matrix organization	0.00154948	4
BP	GO:0043062	extracellular structure organization	0.00156807	4
BP	GO:0045229	external encapsulating structure organization	0.00160571	4
BP	GO:0010863	positive regulation of phospholipase C activity	0.00197393	2
BP	GO:1900274	regulation of phospholipase C activity	0.00217445	2
BP	GO:0085029	extracellular matrix assembly	0.00260319	2
BP	GO:0010518	positive regulation of phospholipase activity	0.00370072	2
BP	GO:0051289	protein homotetramerization	0.00396921	2
BP	GO:0060541	respiratory system development	0.00446278	3
BP	GO:0035904	aorta development	0.00467885	2
BP	GO:0001885	endothelial cell development	0.00497794	2
BP	GO:0042060	wound healing	0.00516569	4
BP	GO:0010517	regulation of phospholipase activity	0.00528564	2
BP	GO:0032835	glomerulus development	0.00528564	2
BP	GO:0043583	ear development	0.00551076	3
BP	GO:0060193	positive regulation of lipase activity	0.0056019	2
BP	GO:0007596	blood coagulation	0.00565128	3
BP	GO:1904888	cranial skeletal system development	0.00592666	2
BP	GO:0050817	coagulation	0.00601199	3
BP	GO:0048568	embryonic organ development	0.00606183	4
BP	GO:0007599	hemostasis	0.00608576	3
BP	GO:0060415	muscle tissue morphogenesis	0.00642963	2
BP	GO:0035924	cellular response to vascular endothelial growth factor stimulus	0.00660148	2
BP	GO:0071230	cellular response to amino acid stimulus	0.00677541	2
BP	GO:0048844	artery morphogenesis	0.00749185	2
BP	GO:0048644	muscle organ morphogenesis	0.0076761	2
BP	GO:0021537	telencephalon development	0.00767657	3
BP	GO:0048144	fibroblast proliferation	0.0078624	2
BP	GO:0071229	cellular response to acid chemical	0.00862787	2
BP	GO:0051262	protein tetramerization	0.0092231	2
BP	GO:0090596	sensory organ morphogenesis	0.00939639	3
BP	GO:0060191	regulation of lipase activity	0.00962988	2
BP	GO:0043270	positive regulation of ion transport	0.0100824	3
BP	GO:0042472	inner ear morphogenesis	0.0124642	2
BP	GO:0006576	cellular biogenic amine metabolic process	0.012929	2
BP	GO:0008585	female gonad development	0.012929	2
BP	GO:0032414	positive regulation of ion transmembrane transporter activity	0.0131642	2
BP	GO:0060840	artery development	0.0131642	2
BP	GO:0046545	development of primary female sexual characteristics	0.0138811	2
BP	GO:0021987	cerebral cortex development	0.0146146	2
BP	GO:0043200	response to amino acid	0.0151127	2
BP	GO:0044106	cellular amine metabolic process	0.0156182	2
BP	GO:0032411	positive regulation of transporter activity	0.0158737	2
BP	GO:0045446	endothelial cell differentiation	0.0158737	2
BP	GO:0002138	retinoic acid biosynthetic process	0.0163714	1
BP	GO:0003253	cardiac neural crest cell migration involved in outflow tract morphogenesis	0.0163714	1
BP	GO:0014820	tonic smooth muscle contraction	0.0163714	1
BP	GO:0033327	Leydig cell differentiation	0.0163714	1
BP	GO:0061626	pharyngeal arch artery morphogenesis	0.0163714	1
BP	GO:2000601	positive regulation of Arp2/3 complex-mediated actin nucleation	0.0163714	1
BP	GO:0009308	amine metabolic process	0.0169134	2
BP	GO:0007517	muscle organ development	0.0172944	3
BP	GO:0046660	female sex differentiation	0.0177119	2
BP	GO:0001660	fever generation	0.0179942	1
BP	GO:0001886	endothelial cell morphogenesis	0.0179942	1
BP	GO:0003096	renal sodium ion transport	0.0179942	1
BP	GO:0003357	noradrenergic neuron differentiation	0.0179942	1
BP	GO:0006020	inositol metabolic process	0.0179942	1
BP	GO:0016102	diterpenoid biosynthetic process	0.0179942	1
BP	GO:0032276	regulation of gonadotropin secretion	0.0179942	1
BP	GO:0048251	elastic fiber assembly	0.0179942	1
BP	GO:0060900	embryonic camera-type eye formation	0.0179942	1
BP	GO:0070189	kynurenine metabolic process	0.0179942	1
BP	GO:0086100	endothelin receptor signaling pathway	0.0179942	1
BP	GO:0097084	vascular associated smooth muscle cell development	0.0179942	1
BP	GO:2001223	negative regulation of neuron migration	0.0179942	1
BP	GO:0048706	embryonic skeletal system development	0.0185263	2
BP	GO:0001101	response to acid chemical	0.0190779	2
BP	GO:0030168	platelet activation	0.0193563	2
BP	GO:0042476	odontogenesis	0.0193563	2
BP	GO:0048565	digestive tract development	0.0193563	2
BP	GO:0045861	negative regulation of proteolysis	0.0195605	3
BP	GO:0001553	luteinization	0.0196145	1
BP	GO:0006568	tryptophan metabolic process	0.0196145	1
BP	GO:0031650	regulation of heat generation	0.0196145	1
BP	GO:0051549	positive regulation of keratinocyte migration	0.0196145	1
BP	GO:0061309	cardiac neural crest cell development involved in outflow tract morphogenesis	0.0196145	1
BP	GO:0061517	macrophage proliferation	0.0196145	1
BP	GO:0071372	cellular response to follicle-stimulating hormone stimulus	0.0196145	1
BP	GO:0072497	mesenchymal stem cell differentiation	0.0196145	1
BP	GO:1904062	regulation of cation transmembrane transport	0.0198549	3
BP	GO:0035270	endocrine system development	0.0199182	2
BP	GO:0003158	endothelium development	0.0202017	2
BP	GO:0042541	hemoglobin biosynthetic process	0.0212321	1
BP	GO:0034754	cellular hormone metabolic process	0.0213529	2
BP	GO:0008584	male gonad development	0.0222339	2
BP	GO:0046546	development of primary male sexual characteristics	0.022531	2
BP	GO:0055123	digestive system development	0.0228296	2
BP	GO:0003207	cardiac chamber formation	0.0228471	1
BP	GO:0006586	indolalkylamine metabolic process	0.0228471	1
BP	GO:0016322	neuron remodeling	0.0228471	1
BP	GO:0032306	regulation of prostaglandin secretion	0.0228471	1
BP	GO:0032308	positive regulation of prostaglandin secretion	0.0228471	1
BP	GO:0043584	nose development	0.0228471	1
BP	GO:0051547	regulation of keratinocyte migration	0.0228471	1
BP	GO:0060628	regulation of ER to Golgi vesicle-mediated transport	0.0228471	1
BP	GO:0030900	forebrain development	0.0235802	3
BP	GO:0072006	nephron development	0.0237355	2
BP	GO:0003214	cardiac left ventricle morphogenesis	0.0244596	1
BP	GO:0014029	neural crest formation	0.0244596	1
BP	GO:0030202	heparin metabolic process	0.0244596	1
BP	GO:0032905	transforming growth factor beta1 production	0.0244596	1
BP	GO:0042415	norepinephrine metabolic process	0.0244596	1
BP	GO:0048484	enteric nervous system development	0.0244596	1
BP	GO:0061307	cardiac neural crest cell differentiation involved in heart development	0.0244596	1
BP	GO:0061308	cardiac neural crest cell development involved in heart development	0.0244596	1
BP	GO:0070831	basement membrane assembly	0.0244596	1
BP	GO:0097152	mesenchymal cell apoptotic process	0.0244596	1
BP	GO:1902287	semaphorin-plexin signaling pathway involved in axon guidance	0.0244596	1
BP	GO:0050878	regulation of body fluid levels	0.0245673	3
BP	GO:1904064	positive regulation of cation transmembrane transport	0.0246561	2
BP	GO:0001701	in utero embryonic development	0.025407	3
BP	GO:0050905	neuromuscular process	0.0259061	2
BP	GO:0009074	aromatic amino acid family catabolic process	0.0260695	1
BP	GO:0031649	heat generation	0.0260695	1
BP	GO:0032274	gonadotropin secretion	0.0260695	1
BP	GO:0050872	white fat cell differentiation	0.0260695	1
BP	GO:0051127	positive regulation of actin nucleation	0.0260695	1
BP	GO:0072224	metanephric glomerulus development	0.0260695	1
BP	GO:1902285	semaphorin-plexin signaling pathway involved in neuron projection guidance	0.0260695	1
BP	GO:2000651	positive regulation of sodium ion transmembrane transporter activity	0.0260695	1
BP	GO:0035051	cardiocyte differentiation	0.0262226	2
BP	GO:0016114	terpenoid biosynthetic process	0.0276768	1
BP	GO:0020027	hemoglobin metabolic process	0.0276768	1
BP	GO:0032310	prostaglandin secretion	0.0276768	1
BP	GO:0048557	embryonic digestive tract morphogenesis	0.0276768	1
BP	GO:0051770	positive regulation of nitric-oxide synthase biosynthetic process	0.0276768	1
BP	GO:0086103	G protein-coupled receptor signaling pathway involved in heart process	0.0276768	1
BP	GO:0060537	muscle tissue development	0.028558	3
BP	GO:0021756	striatum development	0.0292815	1
BP	GO:0032354	response to follicle-stimulating hormone	0.0292815	1
BP	GO:0150078	positive regulation of neuroinflammatory response	0.0292815	1
BP	GO:0034767	positive regulation of ion transmembrane transport	0.029474	2
BP	GO:0001764	neuron migration	0.0298077	2
BP	GO:0046661	male sex differentiation	0.0298077	2
BP	GO:0010544	negative regulation of platelet activation	0.0308837	1
BP	GO:0015732	prostaglandin transport	0.0308837	1
BP	GO:0042574	retinal metabolic process	0.0308837	1
BP	GO:0051546	keratinocyte migration	0.0308837	1
BP	GO:0055003	cardiac myofibril assembly	0.0308837	1
BP	GO:0060004	reflex	0.0308837	1
BP	GO:0061003	positive regulation of dendritic spine morphogenesis	0.0308837	1
BP	GO:0061298	retina vasculature development in camera-type eye	0.0308837	1
BP	GO:0071625	vocalization behavior	0.0308837	1
BP	GO:0021543	pallium development	0.0314987	2
BP	GO:0003228	atrial cardiac muscle tissue development	0.0324834	1
BP	GO:0042474	middle ear morphogenesis	0.0324834	1
BP	GO:0070293	renal absorption	0.0324834	1
BP	GO:0071371	cellular response to gonadotropin stimulus	0.0324834	1
BP	GO:0097062	dendritic spine maintenance	0.0324834	1
BP	GO:1902307	positive regulation of sodium ion transmembrane transport	0.0324834	1
BP	GO:0010634	positive regulation of epithelial cell migration	0.0332271	2
BP	GO:0048732	gland development	0.0334634	3
BP	GO:0032305	positive regulation of icosanoid secretion	0.0340804	1
BP	GO:0051767	nitric-oxide synthase biosynthetic process	0.0340804	1
BP	GO:0051769	regulation of nitric-oxide synthase biosynthetic process	0.0340804	1
BP	GO:0060973	cell migration involved in heart development	0.0340804	1
BP	GO:0071498	cellular response to fluid shear stress	0.0340804	1
BP	GO:0030324	lung development	0.0349922	2
BP	GO:0023019	signal transduction involved in regulation of gene expression	0.0356749	1
BP	GO:0032303	regulation of icosanoid secretion	0.0356749	1
BP	GO:0048485	sympathetic nervous system development	0.0356749	1
BP	GO:0061318	renal filtration cell differentiation	0.0356749	1
BP	GO:0072112	glomerular visceral epithelial cell differentiation	0.0356749	1
BP	GO:0030323	respiratory tube development	0.0364303	2
BP	GO:0055001	muscle cell development	0.0364303	2
BP	GO:0010259	multicellular organism aging	0.0372669	1
BP	GO:0072311	glomerular epithelial cell differentiation	0.0372669	1
BP	GO:0051260	protein homooligomerization	0.0378912	2
BP	GO:0010560	positive regulation of glycoprotein biosynthetic process	0.0388563	1
BP	GO:0021544	subpallium development	0.0388563	1
BP	GO:0021801	cerebral cortex radial glia-guided migration	0.0388563	1
BP	GO:0022030	telencephalon glial cell migration	0.0388563	1
BP	GO:0030539	male genitalia development	0.0388563	1
BP	GO:0034315	regulation of Arp2/3 complex-mediated actin nucleation	0.0388563	1
BP	GO:0045649	regulation of macrophage differentiation	0.0388563	1
BP	GO:0048745	smooth muscle tissue development	0.0388563	1
BP	GO:0007626	locomotory behavior	0.0397487	2
BP	GO:0048839	inner ear development	0.0397487	2
BP	GO:0042430	indole-containing compound metabolic process	0.0404432	1
BP	GO:2000193	positive regulation of fatty acid transport	0.0404432	1
BP	GO:0003094	glomerular filtration	0.0420276	1
BP	GO:0014829	vascular associated smooth muscle contraction	0.0420276	1
BP	GO:0030878	thyroid gland development	0.0420276	1
BP	GO:0048596	embryonic camera-type eye morphogenesis	0.0420276	1
BP	GO:0060384	innervation	0.0420276	1
BP	GO:0072010	glomerular epithelium development	0.0420276	1
BP	GO:0031032	actomyosin structure organization	0.0424067	2
BP	GO:0034765	regulation of ion transmembrane transport	0.0429324	3
BP	GO:0001556	oocyte maturation	0.0436094	1
BP	GO:0030325	adrenal gland development	0.0436094	1
BP	GO:0035640	exploration behavior	0.0436094	1
BP	GO:0042537	benzene-containing compound metabolic process	0.0436094	1
BP	GO:0097205	renal filtration	0.0436094	1
BP	GO:1903020	positive regulation of glycoprotein metabolic process	0.0436094	1
BP	GO:0001667	ameboidal-type cell migration	0.0438335	3
BP	GO:0002064	epithelial cell development	0.0439551	2
BP	GO:0010592	positive regulation of lamellipodium assembly	0.0451887	1
BP	GO:0010955	negative regulation of protein processing	0.0451887	1
BP	GO:0032958	inositol phosphate biosynthetic process	0.0451887	1
BP	GO:0042402	cellular biogenic amine catabolic process	0.0451887	1
BP	GO:1903318	negative regulation of protein maturation	0.0451887	1
BP	GO:0050807	regulation of synapse organization	0.0463171	2
BP	GO:0060037	pharyngeal system development	0.0467655	1
BP	GO:0048863	stem cell differentiation	0.0471147	2
BP	GO:0010817	regulation of hormone levels	0.0475332	3
BP	GO:0034764	positive regulation of transmembrane transport	0.0479175	2
BP	GO:0001975	response to amphetamine	0.0483397	1
BP	GO:0007190	activation of adenylate cyclase activity	0.0483397	1
BP	GO:0007202	activation of phospholipase C activity	0.0483397	1
BP	GO:0008299	isoprenoid biosynthetic process	0.0483397	1
BP	GO:0009310	amine catabolic process	0.0483397	1
BP	GO:0034698	response to gonadotropin	0.0483397	1
BP	GO:0043032	positive regulation of macrophage activation	0.0483397	1
BP	GO:0060325	face morphogenesis	0.0483397	1
BP	GO:1990776	response to angiotensin	0.0483397	1
BP	GO:0050803	regulation of synapse structure or activity	0.0487254	2
BP	GO:0072330	monocarboxylic acid biosynthetic process	0.0487254	2
BP	GO:0050866	negative regulation of cell activation	0.0491312	2
BP	GO:0009072	aromatic amino acid family metabolic process	0.0499115	1
BP	GO:0033137	negative regulation of peptidyl-serine phosphorylation	0.0499115	1
BP	GO:0045577	regulation of B cell differentiation	0.0499115	1
CC	GO:0062023	collagen-containing extracellular matrix	4.04374e-05	6
CC	GO:0005581	collagen trimer	0.000304219	3
CC	GO:0005788	endoplasmic reticulum lumen	0.00123179	4
CC	GO:0005604	basement membrane	0.00926322	2
CC	GO:0005641	nuclear envelope lumen	0.0152092	1
CC	GO:0005583	fibrillar collagen trimer	0.0182241	1
CC	GO:0031209	SCAR complex	0.0182241	1
CC	GO:0043256	laminin complex	0.0182241	1
CC	GO:0098643	banded collagen fibril	0.0182241	1
CC	GO:0045177	apical part of cell	0.026511	3
CC	GO:0031258	lamellipodium membrane	0.0331652	1
CC	GO:0098644	complex of collagen trimers	0.0331652	1
CC	GO:0005741	mitochondrial outer membrane	0.0391131	2
CC	GO:0031941	filamentous actin	0.043493	1
CC	GO:0031968	organelle outer membrane	0.0488728	2
CC	GO:0019867	outer membrane	0.0496281	2
MF	GO:0005201	extracellular matrix structural constituent	3.69668e-07	6
MF	GO:0030020	extracellular matrix structural constituent conferring tensile strength	4.41286e-05	3
MF	GO:0048407	platelet-derived growth factor binding	0.000149505	2
MF	GO:0019838	growth factor binding	0.00162176	3
MF	GO:0016903	oxidoreductase activity, acting on the aldehyde or oxo group of donors	0.00271206	2
MF	GO:0051287	NAD binding	0.00332351	2
MF	GO:0005125	cytokine activity	0.00709138	3
MF	GO:0004867	serine-type endopeptidase inhibitor activity	0.0117964	2
MF	GO:0016783	sulfurtransferase activity	0.0167157	1
MF	GO:0043295	glutathione binding	0.0167157	1
MF	GO:1900750	oligopeptide binding	0.0183723	1
MF	GO:0002020	protease binding	0.0219011	2
MF	GO:0020037	heme binding	0.0228106	2
MF	GO:0005161	platelet-derived growth factor receptor binding	0.023326	1
MF	GO:0004029	aldehyde dehydrogenase (NAD+) activity	0.0249718	1
MF	GO:0046906	tetrapyrrole binding	0.025953	2
MF	GO:0004030	aldehyde dehydrogenase [NAD(P)+] activity	0.026615	1
MF	GO:0070403	NAD+ binding	0.026615	1
MF	GO:0005178	integrin binding	0.0282518	2
MF	GO:0004129	cytochrome-c oxidase activity	0.0315284	1
MF	GO:0016675	oxidoreductase activity, acting on a heme group of donors	0.0331609	1
MF	GO:0004602	glutathione peroxidase activity	0.0364178	1
MF	GO:0004866	endopeptidase inhibitor activity	0.0367227	2
MF	GO:0030414	peptidase inhibitor activity	0.0393572	2
MF	GO:0016702	oxidoreductase activity, acting on single donors with incorporation of molecular oxygen, incorporation of two atoms of oxygen	0.0396641	1
MF	GO:0051537	2 iron, 2 sulfur cluster binding	0.0396641	1
MF	GO:0016701	oxidoreductase activity, acting on single donors with incorporation of molecular oxygen	0.0412833	1
MF	GO:0061135	endopeptidase regulator activity	0.0420622	2
MF	GO:0004364	glutathione transferase activity	0.0428999	1
MF	GO:0004435	phosphatidylinositol phospholipase C activity	0.0428999	1
MF	GO:0004683	calmodulin-dependent protein kinase activity	0.0445138	1
MF	GO:0004629	phospholipase C activity	0.0461251	1
MF	GO:0048018	receptor ligand activity	0.0483263	3

## Sheet: S9
ID	Description	pvalue	Count
hsa04974	Protein digestion and absorption	0.00147239	3
hsa00380	Tryptophan metabolism	0.00389748	2
hsa04510	Focal adhesion	0.00992443	3
hsa00830	Retinol metabolism	0.00996011	2
hsa04512	ECM-receptor interaction	0.0166497	2
hsa04020	Calcium signaling pathway	0.0179507	3
hsa05146	Amoebiasis	0.0215251	2
hsa04060	Cytokine-cytokine receptor interaction	0.026859	3
hsa04151	PI3K-Akt signaling pathway	0.0427679	3
